# Supplementary material for: GWAS meta-analysis reveals novel loci and genetic correlates for general cognitive function: a report from the COGENT consortium
Source: Mol Psychiatry. 2017 Jan 17;22(3):336–45. doi: 10.1038/mp.2016.244 (PMC5322272; doi:10.1038/mp.2016.244)
Supplement: Supplementary Tables 1-5 [file mp2016244x2.xlsx]

## Sheet: Table.S1
Table S1. Cronbach’s Alpha and the proportion of variance captured by the g factor across studies. Note that general cognitive function in ASPIS, HBCS, LBC1936, MCTFR and NCNG was pre-calculated and raw data not available for reliability analysis.
Cohort	Cronbach's Alpha	PCA Initial Eigenvalue	PCA Pct Variance Explained	N Tests
ACPRC	0.863	5.34401	41.1078	13
ADNI	0.635	2.136	35.595	7
ASPIS	--	--	--	--
CAMH	0.837	5.59113	34.9446	13
CHS	0.688	2.17467	59.9633	3.66667
CNP	0.785	3.74918	46.8648	8
DCC	0.747	3.89684	40.7866	9.5
DNS	0.7	2.89844	24.1537	12
DUBLIN	0.6225	1.84809	48.5704	4
FHS	0.6245	3.07971	37.8477	8.5
GCAP	0.7405	3.82883	27.3488	14
GENADA	0.456	1.354	45.118	3
HBCS	--	--	--	--
IBG	0.461	1.3	64.977	2
LBC1936	--	--	--	--
LLFS	0.585	1.795	44.875	4
LOAD	0.693	2.451	40.847	6
LOGOS	0.689	2.62145	32.7682	8
MCTFR	--	--	--	--
MUNICH	0.8385	4.88189	44.3808	11
NCNG	--	--	--	--
PNC	0.736	3.89588	38.9588	10
TOP	0.809	3.98597	33.6386	11
ZHH	0.804	3.66935	36.6935	10
Mean	0.700737	3.18429	41.0231	8.29825

## Sheet: Table.S2
GWAS results for SNPs with P<5×10-7
MARKERNAME	SNP	FUNCTION	GENE	CHR	BP	A1	A2	FREQ_A1	FREQ_SE	FREQ_MIN	FREQ_MAX	EFFECT	SE	PVALUE	NMISS	INFO	DIRECTION	HET_ISQ	HET_CHISQ	HET_DF	HET_P
2:25030301:G:T	rs76114856	intronic	CENPO	2	25030301	t	g	0.0692	0.0061	0.0402	0.0948	-0.093	0.016	6.582e-09	32777	0.874686	--++---++-----+-+-------+----+-+---	0	30.168	34	0.656
1:91247345:C:T	rs6669072	intergenic	BARHL2(dist=64551),ZNF644(dist=133512)	1	91247345	t	c	0.3862	0.016	0.3309	0.4419	0.0437	0.0079	2.773e-08	35107	0.985946	-++--++--++---++++-++++++-++++++++-	4.1	35.462	34	0.3992
1:91254223:G:A	rs150420075	intergenic	BARHL2(dist=71429),ZNF644(dist=126634)	1	91254223	a	g	0.3873	0.0156	0.3322	0.4419	0.0435	0.0079	3.419e-08	35084	0.983617	+++--++--++---+++++++++++-++++++++-	7	36.553	34	0.351
1:91248029:A:T	rs10922923	intergenic	BARHL2(dist=65235),ZNF644(dist=132828)	1	91248029	a	t	0.614	0.0159	0.5581	0.6694	-0.0433	0.0079	3.825e-08	35116	0.98614	+--++--++--+++----+------+--------+	3.6	35.275	34	0.4077
1:91252863:G:A	rs10922924	intergenic	BARHL2(dist=70069),ZNF644(dist=127994)	1	91252863	a	g	0.3869	0.0158	0.3315	0.4419	0.0433	0.0079	3.88e-08	35121	0.985146	-++--++--++---+++++++++++-++++++++-	4.6	35.621	34	0.392
1:91252126:C:T	rs3904677	intergenic	BARHL2(dist=69332),ZNF644(dist=128731)	1	91252126	t	c	0.3865	0.0159	0.3314	0.4419	0.0432	0.0079	3.927e-08	35144	0.986451	-++--++--++---++++-++++++-++++++++-	6.1	36.228	34	0.365
1:91247029:T:G	rs3856228	intergenic	BARHL2(dist=64235),ZNF644(dist=133828)	1	91247029	t	g	0.6125	0.0159	0.5581	0.6672	-0.0431	0.0079	4.414e-08	35119	0.985069	+--++--++--+++----+------+--------+	5.7	36.069	34	0.372
1:91244343:C:G	rs6676886	intergenic	BARHL2(dist=61549),ZNF644(dist=136514)	1	91244343	c	g	0.6167	0.0152	0.5581	0.6677	-0.0429	0.0079	5.266e-08	35127	0.984606	+--++--++--+++----+----+-+--------+	5.1	35.825	34	0.3828
1:91246342:G:A	rs3845561	intergenic	BARHL2(dist=63548),ZNF644(dist=134515)	1	91246342	a	g	0.3851	0.0147	0.3332	0.4424	0.0425	0.0079	6.827e-08	35125	0.985174	-++--++--++---++++-++++-+-++++++++-	4.4	35.57	34	0.3943
17:44863133:T:C	rs916888	intronic	WNT3	17	44863133	t	c	0.762	0.0184	0.7253	0.8656	0.0499	0.0093	8.181e-08	32045	0.927866	+--+++--+-+++++++++-+++++++++++++++	0	27.68	34	0.7696
1:91238773:C:T	rs4101233	intergenic	BARHL2(dist=55979),ZNF644(dist=142084)	1	91238773	t	c	0.3888	0.0157	0.3331	0.4547	0.0425	0.0079	8.205e-08	34888	0.964723	+++--++--++---++++-++++-+-++++++++-	5.9	36.126	34	0.3695
1:91242473:G:A	rs3856225	intergenic	BARHL2(dist=59679),ZNF644(dist=138384)	1	91242473	a	g	0.3844	0.0149	0.3318	0.4419	0.0425	0.0079	8.481e-08	35003	0.96922	-++--++--++---+++++++++-+-++++++++-	2	34.698	34	0.4345
1:91240696:G:T	rs12130887	intergenic	BARHL2(dist=57902),ZNF644(dist=140161)	1	91240696	t	g	0.3886	0.0154	0.3337	0.4552	0.0423	0.0079	9.372e-08	34889	0.966169	+++--++---+---+++++++++-+-++++++++-	2.7	34.926	34	0.4238
2:24840525:C:T	rs55783347	intronic	NCOA1	2	24840525	t	c	0.0698	0.0057	0.0414	0.0989	-0.0845	0.0159	1.15e-07	32762	0.872523	--++--+++------------+--+------+---	0	27.793	34	0.7648
17:43463493:A:C	17:43463493:A:C	intergenic	MAP3K14(dist=69063),ARHGAP27(dist=7775)	17	43463493	a	c	0.8146	0.0168	0.7896	0.9081	0.0539	0.0102	1.291e-07	31908	0.95332	+--+++--+-+-+++++++++++++--++++++++	0	20.184	34	0.9709
17:43480701:G:A	rs62064600	intronic	ARHGAP27	17	43480701	a	g	0.1857	0.017	0.0758	0.2238	-0.0532	0.0102	1.801e-07	32057	0.951837	-++---++-+-+-----------------------	0	19.022	34	0.9821
17:43493101:G:A	17:43493101:G:A	intronic	ARHGAP27	17	43493101	a	g	0.1919	0.0221	0.0885	0.245	-0.0522	0.01	1.857e-07	32364	0.963354	-++---++-+-+-----------------------	0	18.553	34	0.9855
17:43485551:T:G	rs62064637	intronic	ARHGAP27	17	43485551	t	g	0.8067	0.0232	0.7614	0.9066	0.0521	0.01	1.955e-07	32123	0.95944	+--+++--+-+-+++++++++++++++++++++++	0	17.98	34	0.989
17:43475929:G:A	rs2028078	intronic	ARHGAP27	17	43475929	a	g	0.1853	0.0169	0.0766	0.2238	-0.053	0.0102	2.008e-07	32100	0.953857	-++---++-+-+-----------------------	0	19.644	34	0.9766
17:43471489:G:A	rs4763	UTR3	ARHGAP27(NM_001282290:c.*1333T>C,NM_199282:c.*1333T>C)	17	43471489	a	g	0.1945	0.0235	0.0894	0.2437	-0.0521	0.01	2.027e-07	31753	0.954311	-++---++-+-+--------------+--------	0	18.409	34	0.9865
17:43491003:G:A	17:43491003:G:A	intronic	ARHGAP27	17	43491003	a	g	0.1862	0.017	0.0758	0.2201	-0.0525	0.0101	2.201e-07	32423	0.958343	-++---++-+-+-------------+---------	0	18.955	34	0.9826
17:43502241:T:C	17:43502241:T:C	intronic	ARHGAP27	17	43502241	t	c	0.814	0.0169	0.782	0.9242	0.0525	0.0101	2.342e-07	32445	0.958563	+--+++--+-+-+++++++++++++++++++++++	0	19.569	34	0.9773
17:43479748:T:C	rs55793500	intronic	ARHGAP27	17	43479748	t	c	0.8063	0.0234	0.7543	0.904	0.0516	0.01	2.503e-07	32028	0.958263	+--+++--+-+-+++++++++++++++++++++++	0	17.056	34	0.9932
17:43460181:G:A	17:43460181:G:A	intergenic	MAP3K14(dist=65751),ARHGAP27(dist=11087)	17	43460181	a	g	0.1664	0.0181	0.0679	0.2098	-0.0577	0.0112	2.51e-07	28737	0.849109	-+----+--+-+--+----+-+---------+---	0	33.485	34	0.4927
17:43484496:C:T	rs62064603	intronic	ARHGAP27	17	43484496	t	c	0.1934	0.0234	0.0911	0.2426	-0.0515	0.01	2.644e-07	32118	0.960209	-++---++-+-+-----------------------	0	16.598	34	0.9947
17:43474668:C:G	rs62064598	intronic	ARHGAP27	17	43474668	c	g	0.8066	0.0233	0.7602	0.9076	0.0515	0.01	2.658e-07	32055	0.958191	+--+++--+-+-+++++++++++++++++++++++	0	17.766	34	0.9901
17:43460374:A:G	17:43460374:A:G	intergenic	MAP3K14(dist=65944),ARHGAP27(dist=10894)	17	43460374	a	g	0.8505	0.014	0.8163	0.9444	0.0603	0.0117	2.741e-07	28791	0.844469	+--+++-++-+-++-++++-+-++++-++++-+++	8.9	37.321	34	0.319
17:43473307:C:G	rs62064597	intronic	ARHGAP27	17	43473307	c	g	0.808	0.0225	0.7645	0.9105	0.0514	0.01	2.752e-07	32204	0.962731	+--+++--+-+-+++++++++++++-+++++++++	0	17.723	34	0.9903
17:43484598:G:T	rs73984391	intronic	ARHGAP27	17	43484598	t	g	0.1862	0.0171	0.0767	0.2266	-0.0523	0.0102	2.838e-07	32003	0.953086	-++---+--+-+-----------------------	0	19.486	34	0.9781
17:43500587:G:A	17:43500587:G:A	intronic	ARHGAP27	17	43500587	a	g	0.1862	0.017	0.0765	0.2176	-0.0521	0.0102	2.872e-07	32370	0.956809	-++---++-+-+-------------+---------	0	20.274	34	0.9699
17:43495216:G:A	17:43495216:G:A	intronic	ARHGAP27	17	43495216	a	g	0.1861	0.0169	0.0794	0.2186	-0.0518	0.0101	3.336e-07	32413	0.957714	-++---++-+-+-----------------------	0	19.385	34	0.979
17:43499328:T:C	17:43499328:T:C	intronic	ARHGAP27	17	43499328	t	c	0.8138	0.017	0.7811	0.924	0.0517	0.0101	3.343e-07	32416	0.957491	+--+++--+-+-+++++++++++++-+++++++++	0	19.148	34	0.9811
1:91288130:T:A	rs3843306	intergenic	BARHL2(dist=105336),ZNF644(dist=92727)	1	91288130	a	t	0.4348	0.0152	0.3845	0.5116	0.0396	0.0078	3.441e-07	34166	0.981494	-+++-+++--+-----++--+++-+-++++++++-	8.5	37.156	34	0.3257
17:43502111:A:G	17:43502111:A:G	intronic	ARHGAP27	17	43502111	a	g	0.8141	0.017	0.7822	0.9236	0.0517	0.0101	3.51e-07	32438	0.958869	+--+++--+-+-+++++++++++++-+++++++++	0	18.545	34	0.9856
1:91312880:T:G	rs1307511	intergenic	BARHL2(dist=130086),ZNF644(dist=67977)	1	91312880	t	g	0.4056	0.0147	0.3551	0.5	0.0399	0.0078	3.588e-07	34732	0.987534	-+-+-++---+---+-++-++++-+-++++++++-	13	39.07	34	0.2525
1:91305125:A:C	rs1188933	intergenic	BARHL2(dist=122331),ZNF644(dist=75732)	1	91305125	a	c	0.4048	0.0149	0.3551	0.5	0.0399	0.0078	3.728e-07	34723	0.986926	-+++-++---+---+-++-++++-+-++++++++-	13	39.086	34	0.2519
17:43500621:G:A	17:43500621:G:A	intronic	ARHGAP27	17	43500621	a	g	0.1859	0.0169	0.0764	0.2178	-0.0515	0.0101	3.764e-07	32421	0.958571	-++---++-+-+-------------+---------	0	18.817	34	0.9837
17:43487217:G:A	17:43487217:G:A	intronic	ARHGAP27	17	43487217	a	g	0.1928	0.0231	0.0909	0.2439	-0.0507	0.01	3.804e-07	32342	0.963186	-++---++-+-+-----------------------	0	18.247	34	0.9875
17:43488792:T:C	rs62064641	intronic	ARHGAP27	17	43488792	t	c	0.8134	0.017	0.7811	0.9232	0.0515	0.0101	3.83e-07	32320	0.956777	+--+++--+-+-+++++++++++++-+++++++++	0	18.866	34	0.9833
17:43496465:T:C	17:43496465:T:C	intronic	ARHGAP27	17	43496465	t	c	0.8078	0.0227	0.7617	0.9099	0.0506	0.01	4.073e-07	32439	0.964086	+--+++--+-+-+++++++++++++-+++++++++	0	15.839	34	0.9966
17:43496828:C:T	17:43496828:C:T	intronic	ARHGAP27	17	43496828	t	c	0.1859	0.0169	0.0764	0.2178	-0.0513	0.0101	4.185e-07	32422	0.958429	-++---++-+-+-------------+---------	0	18.74	34	0.9842
17:43493835:T:C	17:43493835:T:C	intronic	ARHGAP27	17	43493835	t	c	0.8139	0.0169	0.7816	0.9232	0.0513	0.0101	4.225e-07	32371	0.957031	+--+++--+-+-+++++++++++++-+++++++++	0	19.244	34	0.9803
17:43493560:C:G	17:43493560:C:G	intronic	ARHGAP27	17	43493560	c	g	0.814	0.0169	0.7811	0.9232	0.0513	0.0101	4.239e-07	32393	0.957934	+--+++--+-+-+++++++++++++-+++++++++	0	18.883	34	0.9832
17:43476807:A:G	rs56220387	intronic	ARHGAP27	17	43476807	a	g	0.8079	0.023	0.7602	0.9079	0.0506	0.01	4.247e-07	32248	0.96156	+--+++--+-+-+++++++++++++++++++++++	0	17.604	34	0.9909
17:43493504:C:T	17:43493504:C:T	intronic	ARHGAP27	17	43493504	t	c	0.186	0.0169	0.0768	0.2189	-0.0513	0.0101	4.249e-07	32388	0.957754	-++---++-+-+-------------+---------	0	18.947	34	0.9827
17:44857352:T:C	rs199512	intronic	WNT3	17	44857352	t	c	0.2053	0.0161	0.0891	0.2284	-0.0486	0.0096	4.415e-07	34323	0.959211	++++--++-+---------+--------------+	0	30.745	34	0.628
17:43487424:T:C	rs35389313	intronic	ARHGAP27	17	43487424	t	c	0.814	0.0169	0.7821	0.9232	0.0511	0.0101	4.612e-07	32378	0.959166	+--+++--+-+-+++++++++++++-+++++++++	0	18.743	34	0.9842
17:43501940:G:A	17:43501940:G:A	intronic	ARHGAP27	17	43501940	a	g	0.1911	0.0214	0.0844	0.24	-0.0505	0.01	4.662e-07	32442	0.964317	-++---+--+-+-------------+---------	0	18.125	34	0.9882
17:44856881:G:A	rs199514	intronic	WNT3	17	44856881	a	g	0.7943	0.0162	0.7716	0.9109	0.0484	0.0096	4.709e-07	34327	0.962783	----++--+-+++++++++-++++++++++++++-	0	31.022	34	0.6144
17:43522361:T:C	17:43522361:T:C	intronic	PLEKHM1	17	43522361	t	c	0.8159	0.0165	0.7874	0.9233	0.0516	0.0103	4.732e-07	32528	0.946506	+--+++--+-+-+++++++++++++-+++++++++	0	18.22	34	0.9876
17:44861003:C:T	rs199504	intronic	WNT3	17	44861003	t	c	0.7892	0.0175	0.7564	0.9111	0.0482	0.0096	4.803e-07	33891	0.953191	----++--+-+++++++++-++++++++++++++-	0	32.459	34	0.5432
17:43524526:C:T	17:43524526:C:T	intronic	PLEKHM1	17	43524526	t	c	0.1842	0.0165	0.0782	0.2107	-0.0516	0.0102	4.845e-07	32504	0.946514	-++---++-+-+-------------+---------	0	17.146	34	0.9928
17:43503294:A:C	17:43503294:A:C	intronic	ARHGAP27	17	43503294	a	c	0.815	0.0168	0.7828	0.9237	0.0512	0.0102	4.88e-07	32376	0.955669	+--+++--+-+-+++++++++++++++++++++++	0	19.545	34	0.9776
17:44858855:A:G	rs199507	intronic	WNT3	17	44858855	a	g	0.2052	0.0161	0.0891	0.2284	-0.0483	0.0096	5.116e-07	34323	0.959051	++++--++-+---------+--------------+	0	31.117	34	0.6097
17:43521193:A:G	17:43521193:A:G	intronic	PLEKHM1	17	43521193	a	g	0.8159	0.0164	0.7891	0.9233	0.0514	0.0102	5.121e-07	32530	0.946949	+--+++--+-+-+++++++++++++-+++++++++	0	18.412	34	0.9865
17:44859031:A:G	rs199506	intronic	WNT3	17	44859031	a	g	0.2052	0.0161	0.0891	0.2284	-0.0483	0.0096	5.126e-07	34320	0.959057	++++--++-+---------+--------------+	0	31.064	34	0.6123
17:43525365:C:T	17:43525365:C:T	intronic	PLEKHM1	17	43525365	t	c	0.1841	0.0164	0.0773	0.2126	-0.0514	0.0102	5.247e-07	32520	0.946411	-++---++-+-+-------------+---------	0	18.056	34	0.9886
17:44856641:G:C	rs199515	intronic	WNT3	17	44856641	c	g	0.7944	0.0162	0.7713	0.9109	0.0481	0.0096	5.379e-07	34326	0.962551	----++--+-+++++++++-++++++++++++++-	0	31.066	34	0.6122
17:44858728:G:A	rs199509	intronic	WNT3	17	44858728	a	g	0.7948	0.0161	0.7716	0.9109	0.0482	0.0096	5.439e-07	34321	0.959066	----++--+-+++++++++-++++++++++++++-	0	31.142	34	0.6084
17:43495852:A:G	17:43495852:A:G	intronic	ARHGAP27	17	43495852	a	g	0.8141	0.0168	0.7844	0.9214	0.0508	0.0101	5.495e-07	32412	0.957963	+--+++--+-+-+++++++++++++-+++++++++	0	17.818	34	0.9899
17:43497210:G:A	17:43497210:G:A	intronic	ARHGAP27	17	43497210	a	g	0.1859	0.0169	0.0764	0.2178	-0.0508	0.0101	5.558e-07	32425	0.958346	-++---++-+-+-------------+---------	0	18.772	34	0.984
17:44856932:A:G	rs199513	intronic	WNT3	17	44856932	a	g	0.2056	0.0162	0.0891	0.2284	-0.0481	0.0096	5.626e-07	34299	0.959691	++++--++-+---------+--------------+	0	31.541	34	0.5887
17:43515927:C:T	17:43515927:C:T	intronic	PLEKHM1	17	43515927	t	c	0.184	0.0164	0.0767	0.2126	-0.0512	0.0102	5.723e-07	32555	0.94914	-++---++-+-+-------------+---------	0	18.27	34	0.9873
17:43501442:T:C	17:43501442:T:C	intronic	ARHGAP27	17	43501442	t	c	0.8089	0.0215	0.7588	0.9161	0.0501	0.01	5.729e-07	32412	0.96292	+--+++-++-+-+++++++++++++-+++++++++	0	16.438	34	0.9952
17:43556807:T:C	17:43556807:T:C	intronic	PLEKHM1	17	43556807	t	c	0.8051	0.0206	0.767	0.9173	0.0503	0.0101	5.775e-07	32253	0.941994	+--+++--+-+-+++++++++++++-+++++++++	0	19.794	34	0.9751
17:43499839:A:G	17:43499839:A:G	intronic	ARHGAP27	17	43499839	a	g	0.8134	0.0171	0.7777	0.9146	0.0506	0.0101	5.826e-07	32423	0.958503	+--+++--+-+-+++++++++++++-+++++++++	0	17.159	34	0.9928
17:43534353:T:C	17:43534353:T:C	intronic	PLEKHM1	17	43534353	t	c	0.8061	0.0203	0.7676	0.9138	0.0502	0.0101	5.911e-07	32214	0.94276	+--+++--+-+-+++++++++++++-+++++++++	0	17.647	34	0.9907
17:43512318:G:A	17:43512318:G:A	downstream	PLEKHM1	17	43512318	a	g	0.1842	0.0164	0.0758	0.2125	-0.0507	0.0102	5.918e-07	32631	0.961283	-++---++-+-+-------------+---------	0	18.086	34	0.9884
17:43513896:C:T	17:43513896:C:T	UTR3	PLEKHM1(NM_014798:c.*1328A>G)	17	43513896	t	c	0.184	0.0164	0.0767	0.2125	-0.0511	0.0102	5.955e-07	32554	0.94918	-++---++-+-+-------------+---------	0	18.191	34	0.9878
17:43501591:T:C	17:43501591:T:C	intronic	ARHGAP27	17	43501591	t	c	0.8138	0.017	0.7822	0.9228	0.0506	0.0101	6.029e-07	32357	0.956949	+--+++--+-+-+++++++++++++-+++++++++	0	17.967	34	0.9891
17:43527323:C:T	17:43527323:C:T	intronic	PLEKHM1	17	43527323	t	c	0.1841	0.0165	0.0764	0.2127	-0.0512	0.0103	6.057e-07	32522	0.946094	-++---++-+-+-------------+---------	0	17.891	34	0.9895
17:43508616:G:T	17:43508616:G:T	intronic	ARHGAP27	17	43508616	t	g	0.1844	0.0164	0.0745	0.2134	-0.0507	0.0102	6.183e-07	32646	0.960474	-++---++-+-+-------------+---------	0	18.442	34	0.9863
17:43488382:C:T	rs8071011	intronic	ARHGAP27	17	43488382	t	c	0.1861	0.017	0.0758	0.2184	-0.0506	0.0101	6.191e-07	32387	0.956929	-++---++-+-+-------------+---------	0	20.147	34	0.9713
17:43513551:C:G	17:43513551:C:G	UTR3	PLEKHM1(NM_014798:c.*1673G>C)	17	43513551	c	g	0.8159	0.0165	0.7875	0.9233	0.051	0.0102	6.261e-07	32555	0.948934	+--+++--+-+-+++++++++++++-+++++++++	0	18.304	34	0.9871
17:43483551:C:T	rs56236914	intronic	ARHGAP27	17	43483551	t	c	0.1869	0.0174	0.0901	0.2249	-0.0505	0.0101	6.269e-07	32075	0.958254	-++---++-+-+-----------------------	0	18.481	34	0.986
17:43512206:A:G	17:43512206:A:G	intergenic	ARHGAP27(dist=1924),PLEKHM1(dist=1060)	17	43512206	a	g	0.8156	0.0165	0.7841	0.922	0.0506	0.0102	6.383e-07	32651	0.962603	+--+++--+-+-+++++++++++++-+++++++++	0	18.089	34	0.9884
17:43517252:T:C	17:43517252:T:C	intronic	PLEKHM1	17	43517252	t	c	0.8158	0.0165	0.7874	0.9233	0.051	0.0102	6.41e-07	32531	0.947451	+--+++--+-+-+++++++++++++-+++++++++	0	18.721	34	0.9844
17:43569909:T:C	17:43569909:T:C	intergenic	PLEKHM1(dist=1763),LRRC37A4P(dist=13340)	17	43569909	t	c	0.8142	0.0174	0.7829	0.9241	0.051	0.0103	6.415e-07	32379	0.937489	+-++++--+-+-+++++++++++++--++++++++	0	20.746	34	0.9639
17:43509310:A:G	17:43509310:A:G	intronic	ARHGAP27	17	43509310	a	g	0.8157	0.0164	0.7875	0.9233	0.0505	0.0102	6.468e-07	32643	0.961543	+--+++--+-+-+++++++++++++-+++++++++	0	18.516	34	0.9858
17:43512439:G:C	17:43512439:G:C	downstream	PLEKHM1	17	43512439	c	g	0.1843	0.0164	0.0767	0.2125	-0.0505	0.0102	6.572e-07	32635	0.961569	-++---++-+-+-------------+---------	0	18.179	34	0.9879
17:43529293:G:A	17:43529293:G:A	intronic	PLEKHM1	17	43529293	a	g	0.1842	0.0165	0.0778	0.21	-0.051	0.0102	6.582e-07	32505	0.9454	-++---++-+-+-------------+---------	0	17.557	34	0.9911
17:43517054:G:A	17:43517054:G:A	intronic	PLEKHM1	17	43517054	a	g	0.1841	0.0164	0.0767	0.2093	-0.0509	0.0102	6.616e-07	32540	0.94782	-++---++-+-+-------------+---------	0	18.702	34	0.9845
17:43508223:G:T	17:43508223:G:T	intronic	ARHGAP27	17	43508223	t	g	0.1843	0.0164	0.0767	0.2126	-0.0505	0.0102	6.734e-07	32642	0.961651	-++---++-+-+-------------+---------	0	18.62	34	0.9851
17:43503284:G:A	17:43503284:G:A	intronic	ARHGAP27	17	43503284	a	g	0.1899	0.021	0.0826	0.2322	-0.0499	0.01	6.738e-07	32499	0.961851	-++---++-+-+-----------------------	0	17.382	34	0.9919
17:44210933:A:G	17:44210933:A:G	intronic	KANSL1	17	44210933	a	g	0.776	0.0173	0.7502	0.9003	0.0479	0.0097	6.845e-07	30452	0.904503	+-++++--+-+++++++++++++++--+++++++-	0	25.862	34	0.8404
17:43536408:C:T	17:43536408:C:T	intronic	PLEKHM1	17	43536408	t	c	0.1842	0.0165	0.0758	0.2127	-0.0509	0.0103	6.885e-07	32521	0.944866	-++---++-+-+-------------+---------	0	17.817	34	0.9899
17:43509316:C:T	17:43509316:C:T	intronic	ARHGAP27	17	43509316	t	c	0.1843	0.0164	0.0767	0.2125	-0.0504	0.0102	6.902e-07	32635	0.96158	-++---++-+-+-------------+---------	0	18.173	34	0.9879
17:43509778:C:T	17:43509778:C:T	intronic	ARHGAP27	17	43509778	t	c	0.1842	0.0164	0.0767	0.2125	-0.0504	0.0102	6.918e-07	32625	0.961443	-++---++-+-+-------------+---------	0	18.155	34	0.988
17:7606722:C:G	rs7640	exonic	WRAP53	17	7606722	c	g	0.7961	0.0099	0.7618	0.8178	0.05	0.0101	6.95e-07	29355	0.902697	-++++++++-+++++-+++-+-++++++++-+++-	0	23.037	34	0.9228
17:44863413:T:C	rs199500	intronic	WNT3	17	44863413	t	c	0.275	0.02	0.1433	0.3176	-0.0456	0.0092	6.974e-07	27886	0.861649	-+++--+------+-----+-----------+--+	0	28.091	34	0.752
17:43507403:G:A	17:43507403:G:A	exonic	ARHGAP27	17	43507403	a	g	0.1843	0.0165	0.0767	0.2125	-0.0504	0.0102	7.126e-07	32622	0.961286	-++---++-+-+-------------+---------	0	18.189	34	0.9878
11:42711421:T:A	rs189977224	intergenic	LOC100507205(dist=436181),HNRNPKP3(dist=571633)	11	42711421	a	t	0.0249	0.0061	0.0137	0.0457	-0.1292	0.0261	7.259e-07	34600	0.9441	-------+?++-++---+-----+-+-+-------	0	30.101	33	0.6122
17:43520272:G:A	17:43520272:G:A	intronic	PLEKHM1	17	43520272	a	g	0.1845	0.0165	0.0791	0.2126	-0.0507	0.0102	7.363e-07	32533	0.947469	-++---++-+-+-------------+---------	0	17.63	34	0.9908
17:43541656:C:T	17:43541656:C:T	intronic	PLEKHM1	17	43541656	t	c	0.1841	0.0165	0.0764	0.2119	-0.0507	0.0102	7.377e-07	32507	0.946411	-++---++-+-+-------------+---------	0	18.1	34	0.9883
17:44366572:A:G	17:44366572:A:G	intergenic	KANSL1(dist=63832),LRRC37A(dist=5925)	17	44366572	a	g	0.8281	0.0135	0.8029	0.9172	0.0564	0.0114	7.379e-07	26432	0.797389	+--+++--+-+-+++++++-++-+++++++++++-	0	31.786	34	0.5766
17:43492357:C:T	17:43492357:C:T	intronic	ARHGAP27	17	43492357	t	c	0.1862	0.017	0.0766	0.2177	-0.0502	0.0101	7.468e-07	32385	0.95756	-++---++-+-+-------------+---------	0	18.4	34	0.9865
17:43508303:A:G	17:43508303:A:G	intronic	ARHGAP27	17	43508303	a	g	0.8157	0.0164	0.7875	0.9227	0.0502	0.0102	7.481e-07	32635	0.961837	+--+++--+-+-+++++++++++++-+++++++++	0	17.671	34	0.9906
17:43541627:C:A	17:43541627:C:A	intronic	PLEKHM1	17	43541627	a	c	0.1844	0.0164	0.081	0.2094	-0.0507	0.0102	7.482e-07	32506	0.945611	-++---++-+-+-------------+---------	0	18.942	34	0.9827
17:43487574:C:A	rs35327136	intronic	ARHGAP27	17	43487574	a	c	0.1845	0.0165	0.0775	0.2119	-0.0503	0.0102	7.533e-07	32431	0.9565	-++---+--+-+-------------+---------	0	17.608	34	0.9909
17:44293671:A:G	17:44293671:A:G	intronic	KANSL1	17	44293671	a	g	0.8161	0.0148	0.7901	0.9132	0.0547	0.0111	7.605e-07	26176	0.804249	+-++++--+-+-++-++++-++++++++++++++-	0	31.334	34	0.5989
17:43507649:A:G	17:43507649:A:G	UTR5	ARHGAP27(NM_001282290:c.-4T>C,NM_174919:c.-4T>C)	17	43507649	a	g	0.8157	0.0164	0.7874	0.9233	0.0502	0.0102	7.689e-07	32638	0.961634	+--+++--+-+-+++++++++++++-+++++++++	0	18.266	34	0.9874
17:43539968:G:A	17:43539968:G:A	intronic	PLEKHM1	17	43539968	a	g	0.1844	0.0165	0.0793	0.2123	-0.0506	0.0102	7.843e-07	32499	0.944877	-++---++-+-+-------------+---------	0	18.955	34	0.9826
17:43513441:C:T	rs11012	UTR3	PLEKHM1(NM_014798:c.*1783A>G)	17	43513441	t	c	0.184	0.0165	0.0761	0.2121	-0.0506	0.0102	7.883e-07	32550	0.948797	-++---++-+-+-------------+---------	0	18.947	34	0.9827
1:110040680:C:T	rs2297797	UTR3	CYB561D1(NM_001134402:c.*1799T>C,NM_001134404:c.*2283T>C,NM_001134403:c.*2191T>C,NM_001134400:c.*1799T>C,NM_182580:c.*1799T>C)	1	110040680	t	c	0.4554	0.0209	0.4107	0.5491	-0.039	0.0079	7.96e-07	30947	0.964611	+++-+--+----++--+----------+-+-+---	20.2	42.608	34	0.1477
17:44847834:T:G	rs199525	intronic	WNT3	17	44847834	t	g	0.7937	0.0163	0.7611	0.9119	0.0473	0.0096	8.125e-07	34363	0.965194	----++--+-+++++++++-++++++++++++++-	0	29.298	34	0.6974
17:43500477:G:A	17:43500477:G:A	intronic	ARHGAP27	17	43500477	a	g	0.1843	0.0164	0.0764	0.2145	-0.0501	0.0102	8.205e-07	32612	0.960111	-++---++-+-+-------------+---------	0	18.782	34	0.9839
17:43498180:C:T	17:43498180:C:T	intronic	ARHGAP27	17	43498180	t	c	0.18	0.0159	0.0758	0.2097	-0.051	0.0104	8.573e-07	31708	0.938717	-++---+--+-+-------------+---------	0	19.971	34	0.9733
17:44364573:G:A	17:44364573:G:A	intergenic	KANSL1(dist=61833),LRRC37A(dist=7924)	17	44364573	a	g	0.1634	0.0127	0.0833	0.1852	-0.0577	0.0117	8.577e-07	26209	0.784657	-++---++-+---------+--------------+	0	27.741	34	0.767
17:43525022:G:A	17:43525022:G:A	intronic	PLEKHM1	17	43525022	a	g	0.1842	0.0165	0.0793	0.2115	-0.0504	0.0102	8.603e-07	32543	0.946903	-++---++-+-+-------------+---------	0	18.107	34	0.9883
17:44326245:A:G	17:44326245:A:G	intergenic	KANSL1(dist=23505),LRRC37A(dist=46252)	17	44326245	a	g	0.7916	0.0159	0.7465	0.8997	0.0514	0.0105	8.604e-07	26128	0.826151	+-++++--+-++++-++++-++++++++++++++-	0	33.011	34	0.516
17:44859144:C:T	rs415430	intronic	WNT3	17	44859144	t	c	0.7949	0.0162	0.768	0.9109	0.0475	0.0096	8.742e-07	34142	0.954914	----++--+-+++++++++-++++++++++++++-	0	30.927	34	0.6191
17:43515885:A:G	17:43515885:A:G	intronic	PLEKHM1	17	43515885	a	g	0.8157	0.0164	0.7908	0.9203	0.0503	0.0102	8.87e-07	32545	0.948066	+--+++--+-+-+++++++++++++-+++++++++	0	16.053	34	0.9962
17:43503000:G:A	17:43503000:G:A	UTR5	ARHGAP27(NM_199282:c.-19917T>C)	17	43503000	a	g	0.185	0.0166	0.0863	0.2113	-0.0498	0.0101	8.918e-07	32599	0.961783	-++---++-+-+-------------+---------	0	17.844	34	0.9897
17:43498181:A:G	17:43498181:A:G	intronic	ARHGAP27	17	43498181	a	g	0.8192	0.0161	0.7894	0.9259	0.0508	0.0103	8.933e-07	31652	0.93526	+--+++-++-+-++++++++++++++-++++++++	0	20.192	34	0.9708
17:44859148:T:C	rs430685	intronic	WNT3	17	44859148	t	c	0.2052	0.0162	0.0891	0.2303	-0.0473	0.0096	9.243e-07	34124	0.954991	++++--++-+---------+--------------+	0	30.995	34	0.6157
17:43536743:C:T	17:43536743:C:T	intronic	PLEKHM1	17	43536743	t	c	0.1842	0.0165	0.0778	0.2126	-0.0503	0.0102	9.305e-07	32517	0.946077	-++---++-+-+-------------+---------	0	17.317	34	0.9922
17:44356793:A:G	17:44356793:A:G	intergenic	KANSL1(dist=54053),LRRC37A(dist=15704)	17	44356793	a	g	0.7725	0.0168	0.7349	0.8957	0.0469	0.0096	9.39e-07	30519	0.909611	+--+++--+-+-+++++++-++++++-+++++++-	0	27.859	34	0.762
17:44843136:C:T	17:44843136:C:T	intronic	WNT3	17	44843136	t	c	0.2034	0.0156	0.0875	0.2252	-0.0472	0.0096	9.44e-07	34394	0.962531	++++--++-+---------+--------------+	0	30.588	34	0.6357
4:2430235:A:G	rs12500482	intronic	CFAP99	4	2430235	a	g	0.5233	0.0232	0.45	0.6041	0.0379	0.0077	9.582e-07	33809	0.993797	++-+++++++++-++--++++-++++++-++++++	0	26.903	34	0.8014
1:9438540:T:C	rs17393468	intergenic	SPSB1(dist=8950),LOC100506022(dist=46613)	1	9438540	t	c	0.8198	0.0134	0.7675	0.8851	0.0495	0.0101	9.66e-07	34222	0.967503	+++++-+-+-+++++++-+++++++---+++++--	2	34.683	34	0.4352
17:43556652:G:A	17:43556652:G:A	intronic	PLEKHM1	17	43556652	a	g	0.1851	0.0172	0.076	0.2139	-0.0503	0.0103	9.711e-07	32447	0.938994	-+----++-+-+-------------++--------	0	20.912	34	0.9616
4:2438929:T:C	rs2239736	intronic	CFAP99	4	2438929	t	c	0.515	0.0217	0.4515	0.5936	0.0379	0.0077	9.845e-07	33897	0.990729	++-+++++-+++-++--++++-++++++-++++++	0	24.328	34	0.8895

## Sheet: Table.S3
CHARGE GWAS look up
CHARGE results, Davies et al 2015																	COGENT results excluding CHS, FHS, HBCS, LBC1936 and NCNG
MarkerName	Chr	Position(B36)	Gene	Function	A1	A2	Freq A1	FreqA1SE	MinFreq A1	MaxFreq A1	Beta	SE	P-value	Direction	HetPVal	Total N	VARIANT_EFFECT	AFFECTED_GENE	CHR	BP(B37)	A1	A2	A1_FRQ	EFFECT	SE	PVALUE	N	INFO	HET_DF	HET_P	Meta_P
rs1523041	3	35512337			c	g	0.6244	0.019	0.5847	0.6503	0.0258	0.0057	5.198e-06	-+++++++++-+-+-+++---+-+-++-+++	0.7376	53913.9	intergenic	LOC101928135(dist=101818),ARPP21(dist=143333)	3	35537333	c	g	0.6294	0.042	0.0089	2.384e-06	27586	1.0133	29	0.09571	5.455e-10
rs2143975	14	32367149	AKAP6	intronic	c	g	0.4772	0.011	0.4146	0.4972	-0.028	0.0056	4.747e-07		0.6756	53911	intronic	AKAP6	14	33297398	c	g	0.4742	-0.0268	0.0089	0.002434	24679	0.951107	29	0.9585	5.1877e-09
rs4339469	6	98475951			t	g	0.3837	0.0228	0.3113	0.4322	0.027	0.0058	3.005e-06	++++-+-++-+++-+++++--+-+-++++++	0.1835	53188.9	intergenic	LOC101927314(dist=212437),MIR2113(dist=103177)	6	98369230	t	g	0.3809	0.0259	0.0089	0.003586	27591	0.991723	29	0.9282	4.089e-08
rs2075650	19	50087459	TOMM40	intronic	a	g	0.8565	0.0222	0.7825	0.8965	0.0402	0.0087	3.793e-06	+-+++--+++++?++++++?-+-++++++--	0.0007495	50765.8	intronic	TOMM40	19	45395619	a	g	0.8543	0.0333	0.0128	0.00951	26031	0.905107	29	0.1363	1.1811e-07
rs1472288	17	54265719	PPM1E	intronic	a	g	0.631	0.0144	0.5948	0.7047	0.028	0.0057	9.587e-07	+++-+-+-+-++++++++++---++++++-+	0.8215	53187	intronic	PPM1E	17	56910720	a	g	0.6219	0.0177	0.0089	0.04721	27836	0.983087	29	0.1093	1.429e-07
rs13034462	2	79973002	CTNNA2	intronic	t	g	0.9547	0.0063	0.9314	0.9796	-0.0603	0.0134	7.131e-06	+---++-+----------++++--+--+---	0.2453	53916	intronic	CTNNA2	2	80119494	t	g	0.9577	0.0578	0.0221	0.00886	27762	0.972253	29	0.7042	2.1044e-07
rs6452788	5	87748669	TMEM161B_AS1	intronic	a	g	0.2496	0.0228	0.2218	0.3088	0.0288	0.0064	6.156e-06	+++-+-++++++-++++-+-++++-+-++++	0.3099	53915	ncRNA_intronic	LOC102546226,TMEM161B-AS1	5	87712913	a	g	0.2777	0.0203	0.0097	0.03628	27828	1.01752	29	0.2446	6.434e-07
rs10457441	6	98678841			t	c	0.4797	0.0151	0.4433	0.5391	-0.0324	0.0055	3.926e-09		0.1851	53187	intergenic	MIR2113(dist=99625),POU3F2(dist=710460)	6	98572120	t	c	0.4795	-0.0152	0.0086	0.07954	27647	0.980863	29	0.5013
rs1872841	6	98683409			a	c	0.5199	0.0153	0.461	0.5566	0.0321	0.0055	5.611e-09	++++-+-+++++++++++++++++-+-+-++	0.1939	53187	intergenic	MIR2113(dist=104193),POU3F2(dist=705892)	6	98576688	a	c	0.5203	0.0148	0.0086	0.08593	27652	0.98199	29	0.5738
rs10119	19	50098513	TOMM40	3UTR	a	g	0.2931	0.0207	0.2137	0.3252	-0.0446	0.0076	5.668e-09	-?---++-----+------?---------+-	0.3784	44018.2	UTR3	TOMM40(NM_001128917:c.*247A>G,NM_006114:c.*247A>G,NM_001128916:c.*247A>G)	19	45406673	a	g	0.3013	-0.0119	0.01	0.237	22603	0.872607	29	0.01383
rs12204181	6	98686202			t	c	0.4803	0.0155	0.4434	0.539	-0.032	0.0055	6.64e-09		0.1827	53187	intergenic	MIR2113(dist=106986),POU3F2(dist=703099)	6	98579481	t	c	0.4787	-0.0155	0.0086	0.07342	27577	0.98115	29	0.5146
rs9375195	6	98669441			a	g	0.5256	0.0172	0.461	0.5792	0.0329	0.0057	6.661e-09	++++-+-+++++?+++++++++++-+-+-++	0.1534	50766	intergenic	MIR2113(dist=90225),POU3F2(dist=719860)	6	98562720	a	g	0.5308	0.0134	0.0086	0.1212	27753	0.987717	29	0.4799
rs1487441	6	98660615			a	g	0.4858	0.0165	0.418	0.526	0.0315	0.0055	1.061e-08	++++-+-++++++-++++++++++-+++-++	0.2346	53186.8	intergenic	MIR2113(dist=81399),POU3F2(dist=728686)	6	98553894	a	g	0.493	0.0127	0.0086	0.1411	27762	0.99089	29	0.7863
rs1906252	6	98657010			a	c	0.484	0.0169	0.4175	0.526	0.0312	0.0055	1.554e-08	++++++-++++++-++++++++++-+++-++	0.182	53188	intergenic	MIR2113(dist=77794),POU3F2(dist=732291)	6	98550289	a	c	0.4936	0.014	0.0086	0.1041	27716	0.990047	29	0.8005
rs12202969	6	98682944			a	g	0.4858	0.0175	0.4196	0.5254	0.0312	0.0055	1.624e-08	++++-+-++++++-++++++++++-+++-++	0.2611	53909.9	intergenic	MIR2113(dist=103728),POU3F2(dist=706357)	6	98576223	a	g	0.4887	0.0129	0.0086	0.1339	27663	0.984923	29	0.7402
rs17522122	14	32372633	AKAP6	3 downstream	t	g	0.4791	0.0123	0.4281	0.503	-0.0311	0.0056	2.548e-08		0.6795	53913.3	downstream	AKAP6	14	33302882	t	g	0.4753	-0.0197	0.0088	0.02603	24989	0.949067	29	0.8528
rs9388171	6	98682447			c	g	0.4802	0.0155	0.4433	0.5391	-0.0315	0.0057	2.63e-08		0.1724	50761	intergenic	MIR2113(dist=103231),POU3F2(dist=706854)	6	98575726	c	g	0.4717	-0.0137	0.0086	0.1138	27694	0.98412	29	0.3794
rs9401634	6	98685232			t	c	0.4805	0.0157	0.4434	0.539	-0.0314	0.0057	2.852e-08		0.1576	50761	intergenic	MIR2113(dist=106016),POU3F2(dist=704069)	6	98578511	t	c	0.4796	-0.0146	0.0086	0.09177	27655	0.981963	29	0.5117
rs12206087	6	98689621			a	g	0.487	0.0169	0.4198	0.5287	0.0305	0.0055	3.149e-08	++++-+-++++++-++++++++++-+++-++	0.226	53186.9	intergenic	MIR2113(dist=110405),POU3F2(dist=699680)	6	98582900	a	g	0.4891	0.0123	0.0086	0.1531	27656	0.984253	29	0.6925
rs9375225	6	98695475			t	g	0.528	0.0153	0.469	0.5637	0.0309	0.0057	4.886e-08	++++-+-+++++?+++++++++++++-+-++	0.3021	50761.2	intergenic	MIR2113(dist=116259),POU3F2(dist=693826)	6	98588754	t	g	0.5209	0.0146	0.0086	0.09049	27671	0.98223	29	0.5386
rs12885467	14	32373539	AKAP6	3 downstream	t	c	0.5018	0.0138	0.4789	0.5781	0.0306	0.0056	5.341e-08	+++++++++++-+++++--+++++-++++++	0.5607	53188.8	intergenic	AKAP6(dist=1520),NPAS3(dist=104671)	14	33303788	t	c	0.5156	0.0242	0.0088	0.006111	24918	0.959343	29	0.9671
rs9385269	6	98654700			t	c	0.5196	0.0162	0.4543	0.56	0.0305	0.0057	8.76e-08	++++-+-+++++?+++++++++++-+-+-++	0.07901	51488.9	intergenic	MIR2113(dist=75484),POU3F2(dist=734601)	6	98547979	t	c	0.5344	0.0128	0.0086	0.1383	27581	0.988987	29	0.4594
rs12894833	14	32374960			c	g	0.5191	0.0123	0.496	0.5947	0.0293	0.0055	1.078e-07	+++++++++++-+++++-++++++-++++++	0.5933	53188.1	intergenic	AKAP6(dist=2941),NPAS3(dist=103250)	14	33305209	c	g	0.5233	0.0221	0.0089	0.0125	25300	0.95054	29	0.9527
rs11623122	14	32373842	AKAP6	3 downstream	a	g	0.481	0.0123	0.4048	0.504	-0.0292	0.0055	1.094e-07		0.5967	53187.1	intergenic	AKAP6(dist=1823),NPAS3(dist=104368)	14	33304091	a	g	0.4764	-0.0239	0.0088	0.006507	25390	0.968367	29	0.9587
rs12894779	14	32374771			a	g	0.481	0.0123	0.4051	0.504	-0.0292	0.0055	1.114e-07		0.5909	53191	intergenic	AKAP6(dist=2752),NPAS3(dist=103439)	14	33305020	a	g	0.4767	-0.0224	0.0089	0.01154	25353	0.95159	29	0.9573
rs12879159	14	32372711	AKAP6	3 downstream	a	g	0.4807	0.0123	0.4045	0.504	-0.0292	0.0055	1.142e-07		0.6174	53187.4	downstream	AKAP6	14	33302960	a	g	0.4758	-0.0212	0.0088	0.01574	25336	0.967287	29	0.9354
rs7145828	14	32373049	AKAP6	3 downstream	a	g	0.5191	0.0123	0.496	0.5954	0.0292	0.0055	1.149e-07	+++++++++++-+++++-++++++-++++++	0.6061	53187.4	intergenic	AKAP6(dist=1030),NPAS3(dist=105161)	14	33303298	a	g	0.5216	0.0229	0.0088	0.009183	25351	0.966893	29	0.9632
rs7146265	14	32373025	AKAP6	3 downstream	a	g	0.4808	0.0123	0.4046	0.504	-0.0292	0.0055	1.16e-07		0.6106	53914.4	intergenic	AKAP6(dist=1006),NPAS3(dist=105185)	14	33303274	a	g	0.4763	-0.0221	0.0088	0.01197	25359	0.96661	29	0.9515
rs12882859	14	32372810	AKAP6	3 downstream	a	t	0.5221	0.0126	0.498	0.5982	0.0292	0.0055	1.273e-07	+++++++++++-+++++-++++++-++++++	0.6579	53187.9	downstream	AKAP6	14	33303059	a	t	0.5237	0.0219	0.0088	0.01262	25392	0.967953	29	0.9535
rs12895330	14	32375094			c	g	0.4924	0.0116	0.4403	0.5126	-0.0291	0.0056	1.657e-07		0.6884	53896.9	intergenic	AKAP6(dist=3075),NPAS3(dist=103116)	14	33305343	c	g	0.4873	-0.0172	0.0089	0.05294	25150	0.94613	29	0.8571
rs302874	17	54122995	TEX14/ RAD51C	intronic/5 upstream	a	g	0.3898	0.0131	0.3376	0.4245	-0.0293	0.0056	1.981e-07	+--------+----------+++------+-	0.701	53907.9	intronic	TEX14	17	56767996	a	g	0.3962	-0.0166	0.0088	0.05892	27824	0.982667	29	0.04646
rs302865	17	54111976	TEX14	intronic	a	g	0.3897	0.0131	0.3374	0.4242	-0.0293	0.0056	1.997e-07	+--------+----------+++------+-	0.7096	53165	intronic	TEX14	17	56756977	a	g	0.3966	-0.0172	0.0088	0.05109	27809	0.982637	29	0.05441
rs12896446	14	32375250			t	g	0.5196	0.0122	0.4989	0.5945	0.0292	0.0056	2.001e-07	+++++++++++-+++++-+?+?++-++++++	0.5316	52752.4	intergenic	AKAP6(dist=3231),NPAS3(dist=102960)	14	33305499	t	g	0.5229	0.0219	0.0089	0.01365	25227	0.950673	29	0.9488
rs446613	17	54104545	TEX14	intronic	a	c	0.3901	0.0129	0.3373	0.4242	-0.0296	0.0057	2.002e-07	+--------+---------?+?+------+-	0.685	52749.9	intronic	TEX14	17	56749546	a	c	0.3914	-0.0163	0.0088	0.06563	27488	0.978157	29	0.0615
rs304264	17	54104627	TEX14	intronic	a	g	0.3897	0.0131	0.3373	0.4242	-0.0293	0.0056	2.24e-07	+--------+----------+++------+-	0.7079	53186.9	intronic	TEX14	17	56749628	a	g	0.396	-0.017	0.0088	0.05387	27835	0.981477	29	0.06708
rs11623135	14	32374023	AKAP6	3 downstream	t	c	0.4755	0.0119	0.4046	0.4975	-0.0291	0.0056	2.287e-07		0.5324	53189.9	intergenic	AKAP6(dist=2004),NPAS3(dist=104187)	14	33304272	t	c	0.4765	-0.0222	0.0088	0.01152	25433	0.968063	29	0.9487
rs877636	12	54766850	ERBB3	intronic	a	g	0.6679	0.0146	0.6423	0.7159	-0.0313	0.0061	2.726e-07		0.7204	50763.1	intronic	ERBB3	12	56480583	a	g	0.6685	-0.0097	0.0093	0.2973	26722	0.963017	29	0.8667
rs6857	19	50084094	PVRL2	3UTR	t	c	0.1534	0.0228	0.1166	0.2195	-0.047	0.0092	3.014e-07	-?---++-----?++----?+-+------++	0.00152	41592.3	UTR3	PVRL2(NM_001042724:c.*618T>C)	19	45392254	t	c	0.1662	-0.0238	0.0125	0.05591	24576	0.896848	28	0.05936
rs2429369	17	53856419	HSF5	intronic	a	g	0.3653	0.0157	0.2626	0.4023	-0.0295	0.0058	3.228e-07	+--+-+-+-+----------+++------+-	0.7442	53187.5	intronic	HSF5	17	56501420	a	g	0.3719	-0.0135	0.0089	0.1299	27783	0.982807	29	0.1607
rs2531725	17	53872961	HSF5	intronic	a	g	0.6351	0.0157	0.5979	0.7371	0.0295	0.0058	3.245e-07	-++-+-+-+-++++++++++---++++++-+	0.7608	53187.5	intronic	HSF5	17	56517962	a	g	0.6283	0.0131	0.0089	0.141	27815	0.985677	29	0.1425
rs1933720	6	98404553			t	c	0.6266	0.027	0.5832	0.7245	-0.0292	0.0058	3.906e-07		0.3003	53911	intergenic	LOC101927314(dist=141039),MIR2113(dist=174575)	6	98297832	t	c	0.6283	-0.0231	0.009	0.01065	26545	0.970373	29	0.7886
rs12936058	17	54372202	PPM1E	intronic	t	c	0.3747	0.014	0.3015	0.4107	-0.0287	0.0057	5.154e-07	+--+-+---+----------+++------+-	0.755	53187.2	intronic	PPM1E	17	57017420	t	c	0.3777	-0.0173	0.0089	0.05171	27826	0.97952	29	0.09292
rs717828	17	53890931	HSF5	intronic	a	g	0.3714	0.0141	0.2941	0.4067	-0.029	0.0058	5.475e-07	+--+-+-+-+---------?+?+------+-	0.7278	52750.3	intronic	HSF5	17	56535932	a	g	0.3776	-0.0153	0.0089	0.08524	27775	0.98466	29	0.09679
rs2531734	17	53905803	HSF5	intronic	t	c	0.6292	0.0143	0.5933	0.7059	0.0289	0.0058	5.572e-07	-++-+-+-+-+++++++++?-?-++++++-+	0.7335	52750	intronic	HSF5	17	56550804	t	c	0.6218	0.0158	0.0089	0.07522	27789	0.984467	29	0.1218
rs10853008	17	54348189	PPM1E	intronic	t	c	0.6885	0.0152	0.6349	0.7422	0.0302	0.0061	7.125e-07	+++-+-0++-++++++++++---++++++-+	0.8378	53190	intronic	PPM1E	17	56993407	t	c	0.6794	0.0148	0.0093	0.1121	26605	0.969643	29	0.1627
rs1701704	12	54698754			t	g	0.668	0.0142	0.6356	0.7163	-0.0289	0.0059	7.826e-07		0.1876	53192	intergenic	SUOX(dist=13178),IKZF4(dist=2202)	12	56412487	t	g	0.6746	-0.0105	0.0092	0.2533	27560	0.98516	29	0.641
rs772921	12	54689844			t	c	0.3319	0.0142	0.2837	0.3643	0.0289	0.0059	8.175e-07	+++++-++++-+---++--+++-++++++++	0.1888	53187.1	intergenic	SUOX(dist=4268),IKZF4(dist=11112)	12	56403577	t	c	0.3251	0.0108	0.0092	0.239	27634	0.98713	29	0.6693
rs3744108	17	53940871	MTMR4	coding	c	g	0.3703	0.0146	0.2941	0.4066	-0.0281	0.0057	8.212e-07		0.811	53186	exonic	MTMR4	17	56585872	c	g	0.378	-0.0163	0.0089	0.06686	27787	0.982117	29	0.1103
rs12944948	17	54306256	PPM1E	intronic	a	g	0.3696	0.0138	0.2953	0.4052	-0.028	0.0057	8.515e-07		0.8217	53187	intronic	PPM1E	17	56951474	a	g	0.3781	-0.0173	0.0089	0.0525	27820	0.982447	29	0.1179
rs4398153	17	54322963	PPM1E	intronic	t	c	0.6307	0.0139	0.5947	0.705	0.028	0.0057	8.79e-07	+++-+-+++-++++++++++---++++++-+	0.8103	53187	intronic	PPM1E	17	56968181	t	c	0.622	0.0175	0.0089	0.04983	27756	0.98308	29	0.107
rs4636974	17	54320155	PPM1E	intronic	c	g	0.3695	0.0138	0.2952	0.4053	-0.028	0.0057	8.874e-07		0.8199	53187	intronic	PPM1E	17	56965373	c	g	0.3782	-0.0173	0.0089	0.0517	27822	0.98261	29	0.12
rs2302189	17	53939204	MTMR4	coding	a	c	0.6255	0.0158	0.5933	0.7056	0.0281	0.0057	9.005e-07	-++++++++-++++++++++---++++++-+	0.8167	53188	exonic	MTMR4	17	56584205	a	c	0.6211	0.0167	0.0089	0.06097	27811	0.980983	29	0.09799
rs4132925	17	54292798	PPM1E	intronic	c	g	0.3695	0.0139	0.2953	0.4052	-0.028	0.0057	9.028e-07		0.82	53914	intronic	PPM1E	17	56938016	c	g	0.378	-0.0174	0.0089	0.05098	27801	0.982813	29	0.1237
rs2836974	21	39585051	BRWD1	intronic	a	g	0.3559	0.0174	0.2296	0.388	0.0281	0.0057	9.089e-07	-++++-+++++++++++++++-+-+-+++++	0.2515	53914.3	intronic	BRWD1	21	40663181	a	g	0.3555	0.0108	0.009	0.2328	27784	0.990747	29	0.04422
rs7215808	17	54295524	PPM1E	intronic	c	g	0.6306	0.0139	0.5948	0.7047	0.028	0.0057	9.197e-07	+++-+---+-++++++++++---++++++-+	0.8221	53187	intronic	PPM1E	17	56940742	c	g	0.622	0.0174	0.0089	0.05105	27829	0.983083	29	0.1237
rs4076229	17	54292038	PPM1E	intronic	t	c	0.6305	0.0139	0.5948	0.7047	0.028	0.0057	9.216e-07	+++-+-+-+-++++++++++---++++++-+	0.8183	53187	intronic	PPM1E	17	56937256	t	c	0.6219	0.0171	0.0089	0.05458	27809	0.982467	29	0.1193
rs6503883	17	54272325	PPM1E	intronic	t	c	0.6309	0.0142	0.5948	0.7047	0.028	0.0057	9.299e-07	+++-+-+-+-++++++++++---++++++-+	0.8189	53186.9	intronic	PPM1E	17	56917543	t	c	0.6218	0.0173	0.0089	0.05215	27833	0.982873	29	0.1172
rs6838310	4	119097581			t	c	0.316	0.0155	0.2797	0.3694	-0.029	0.0059	9.322e-07	+---++-----+--------+---+--+++-	0.663	53913.3	intergenic	LINC01378(dist=267875),NDST3(dist=77367)	4	118878133	t	c	0.3149	0.0012	0.0093	0.8983	27652	0.996317	29	0.8118
rs6856081	4	119097317			a	g	0.684	0.0154	0.6307	0.7202	0.029	0.0059	9.462e-07	-+++--+++++-++++++++-+++-++---+	0.6569	53912.3	intergenic	LINC01378(dist=267611),NDST3(dist=77631)	4	118877869	a	g	0.6847	-0.0016	0.0093	0.865	27659	0.9966	29	0.8317
rs6503887	17	54348102	PPM1E	intronic	t	c	0.3692	0.0139	0.2948	0.4055	-0.0279	0.0057	9.601e-07		0.8242	53187	intronic	PPM1E	17	56993320	t	c	0.3781	-0.0173	0.0089	0.05118	27826	0.982867	29	0.1098
rs11098414	4	119103773			t	g	0.3143	0.0154	0.2792	0.3695	-0.029	0.0059	9.781e-07	+---++----++--------+---+--+++-	0.658	53187.4	intergenic	LINC01378(dist=274067),NDST3(dist=71175)	4	118884325	t	g	0.3149	0.0018	0.0093	0.8426	27658	0.9969	29	0.8398
rs7209253	17	54263986	PPM1E	intronic	t	c	0.631	0.0144	0.5948	0.7047	0.0279	0.0057	9.813e-07	+++-+-+-+-++++++++++---++++++-+	0.8205	53187	intronic	PPM1E	17	56908987	t	c	0.6219	0.0172	0.0089	0.05302	27834	0.983207	29	0.1225
rs6838122	4	119097490			t	c	0.316	0.0155	0.2797	0.3694	-0.0289	0.0059	9.965e-07	+---++-----+--------+---+--+++-	0.6511	53187.4	intergenic	LINC01378(dist=267784),NDST3(dist=77458)	4	118878042	t	c	0.3149	0.0012	0.0093	0.898	27643	0.996237	29	0.8073
rs11098416	4	119110807			a	g	0.6856	0.0154	0.6304	0.721	0.0289	0.0059	1.011e-06	-+++--++++--++++++++-+++-++---+	0.6616	53913.3	intergenic	LINC01378(dist=281101),NDST3(dist=64141)	4	118891359	a	g	0.684	-0.0028	0.0093	0.7625	27660	0.99042	29	0.7911
rs13049280	21	39516526	BRWD1	intronic	c	g	0.6491	0.0172	0.6141	0.7764	-0.0282	0.0058	1.019e-06	+----+----+--------+-+-+++-----	0.1792	53187.8	intronic	BRWD1	21	40594656	c	g	0.6484	-0.014	0.0091	0.1223	27744	0.98749	29	0.02511
rs2456973	12	54703195	IKZF4	intronic	a	c	0.6681	0.0142	0.6356	0.7163	-0.0286	0.0059	1.028e-06		0.1965	53187.2	intronic	IKZF4	12	56416928	a	c	0.6752	-0.0113	0.0092	0.221	27573	0.985337	29	0.6207
rs8071280	17	54365007	PPM1E	intronic	t	c	0.3686	0.0143	0.2946	0.4056	-0.0279	0.0057	1.06e-06		0.8156	53187	intronic	PPM1E	17	57010225	t	c	0.3777	-0.0172	0.0089	0.05377	27835	0.98231	29	0.09725
rs6534067	4	119090439			c	g	0.6845	0.0155	0.6307	0.72	0.0289	0.0059	1.062e-06	-+++--++++--++++++++-+++-++---+	0.6398	53187.3	intergenic	LINC01378(dist=260733),NDST3(dist=84509)	4	118870991	c	g	0.6849	-0.0017	0.0093	0.8578	27653	0.99639	29	0.854
rs2389474	4	119098973			a	g	0.3155	0.0153	0.2795	0.3694	-0.0288	0.0059	1.079e-06	+---++-----+--------+---+--+++-	0.6573	53187.3	intergenic	LINC01378(dist=269267),NDST3(dist=75975)	4	118879525	a	g	0.3063	0.0048	0.0094	0.6119	27810	0.996227	29	0.7555
rs4372750	17	54368585	PPM1E	intronic	a	c	0.6314	0.0143	0.5944	0.7054	0.0278	0.0057	1.087e-06	+++-+-+++-++++++++++---++++++-+	0.8132	53914	intronic	PPM1E	17	57013803	a	c	0.6222	0.0172	0.0089	0.05274	27837	0.98124	29	0.09291
rs6452790	5	87792464			a	g	0.2421	0.0221	0.1897	0.2988	0.0314	0.0065	1.13e-06	+++++++++++++++++-+-+++--+-++++	0.3815	53188.4	intergenic	LOC102546226(dist=21801),LINC00461(dist=79889)	5	87756708	a	g	0.2672	0.0173	0.0098	0.07809	27613	1.01535	29	0.2676
rs17814604	6	98692223			a	g	0.7459	0.0172	0.6887	0.8069	-0.0324	0.0067	1.152e-06		0.4042	53190.6	intergenic	MIR2113(dist=113007),POU3F2(dist=697078)	6	98585502	a	g	0.7157	-0.017	0.0097	0.07965	26119	0.960097	29	0.1816
rs10031942	4	119103858			t	c	0.3142	0.0154	0.2792	0.3695	-0.0288	0.0059	1.159e-06	+---++----++--------+---+--+++-	0.6537	53187.4	intergenic	LINC01378(dist=274152),NDST3(dist=71090)	4	118884410	t	c	0.3063	0.0044	0.0094	0.6374	27818	0.99644	29	0.7574
rs13625	21	39590953	BRWD1	intronic	t	g	0.3606	0.017	0.25	0.392	0.0278	0.0057	1.168e-06	-++++-+++++++++++++++-+---+++++	0.2026	53187.4	UTR3	BRWD1(NM_001007246:c.*1261A>C)	21	40669083	t	g	0.3586	0.0118	0.009	0.1888	27719	0.989003	29	0.03023
rs6534071	4	119106532			a	c	0.6859	0.0154	0.6305	0.7209	0.0287	0.0059	1.172e-06	-+++--++++--++++++++-+++-++---+	0.6513	53187.3	intergenic	LINC01378(dist=276826),NDST3(dist=68416)	4	118887084	a	c	0.6931	-0.0058	0.0094	0.5374	27843	0.996637	29	0.7025
rs8067571	17	54223855	PPM1E	intronic	t	c	0.6305	0.0139	0.5948	0.7047	0.0277	0.0057	1.175e-06	+++-+-+-+-++++++++++---++++++-+	0.8212	53187	intronic	PPM1E	17	56868856	t	c	0.6218	0.0171	0.0089	0.05443	27809	0.98298	29	0.1223
rs7207693	17	54371307	PPM1E	intronic	t	c	0.6315	0.0144	0.5943	0.7055	0.0278	0.0057	1.175e-06	+++-+-+++-++++++++++---++++++-+	0.8144	53192	intronic	PPM1E	17	57016525	t	c	0.6223	0.0171	0.0089	0.05464	27833	0.97986	29	0.0952
rs11940384	4	119095486			a	t	0.3157	0.0154	0.2799	0.3693	-0.0287	0.0059	1.184e-06	+---++----++--------+---+--+++-	0.6356	53187.3	intergenic	LINC01378(dist=265780),NDST3(dist=79462)	4	118876038	a	t	0.3067	0.0047	0.0094	0.6195	27808	0.997213	29	0.7833
rs1933721	6	98419944			c	g	0.5364	0.0222	0.497	0.6295	-0.0268	0.0055	1.193e-06		0.1509	53911.8	intergenic	LOC101927314(dist=156430),MIR2113(dist=159184)	6	98313223	c	g	0.5248	-0.0192	0.0086	0.02626	27608	1.00771	29	0.5846
rs6816919	4	119101370			t	c	0.3144	0.0154	0.2794	0.3695	-0.0287	0.0059	1.194e-06	+---++----++--------+---+--+++-	0.6477	53912.3	intergenic	LINC01378(dist=271664),NDST3(dist=73578)	4	118881922	t	c	0.3067	0.0043	0.0094	0.6451	27798	0.996633	29	0.758
rs10024875	4	119106974			t	c	0.3141	0.0154	0.2791	0.3696	-0.0287	0.0059	1.202e-06	+---++----++--------+---+--+++-	0.6546	53913.3	intergenic	LINC01378(dist=277268),NDST3(dist=67974)	4	118887526	t	c	0.3069	0.0056	0.0094	0.5531	27839	0.997033	29	0.7003
rs10876864	12	54687352	SUOX	3 downstream	a	g	0.5876	0.0135	0.5395	0.6315	-0.0272	0.0056	1.213e-06		0.3204	53191	intergenic	SUOX(dist=1776),IKZF4(dist=13604)	12	56401085	a	g	0.5933	-0.0075	0.0088	0.3909	27404	0.980703	29	0.6412
rs7218105	17	54395901	PPM1E	intronic	a	g	0.3686	0.0145	0.2944	0.4058	-0.0277	0.0057	1.219e-06		0.8041	53187.1	intronic	PPM1E	17	57041119	a	g	0.3776	-0.0171	0.0089	0.05521	27821	0.980377	29	0.1003
rs8076121	17	54396481	PPM1E	intronic	a	g	0.6314	0.0145	0.5942	0.7056	0.0277	0.0057	1.224e-06	+++-+-+++-++++++++++---++++++-+	0.8061	53187.1	intronic	PPM1E	17	57041699	a	g	0.6224	0.0173	0.0089	0.05245	27826	0.980627	29	0.09617
rs304299	17	54193471	PPM1E	intronic	c	g	0.3695	0.0139	0.2953	0.4052	-0.0276	0.0057	1.239e-06		0.8223	53186.9	intronic	PPM1E	17	56838472	c	g	0.3779	-0.017	0.0089	0.05604	27832	0.982577	29	0.11
rs2039722	6	98421633			a	g	0.5359	0.0224	0.4945	0.6295	-0.0267	0.0055	1.248e-06		0.1556	53189	intergenic	LOC101927314(dist=158119),MIR2113(dist=157495)	6	98314912	a	g	0.5249	-0.0189	0.0086	0.02843	27744	1.01315	29	0.4954
rs304296	17	54189228	PPM1E	intronic	t	g	0.6305	0.0139	0.5948	0.7047	0.0276	0.0057	1.261e-06	+++-+-+-+-++++++++++---++++++-+	0.8245	53187	intronic	PPM1E	17	56834229	t	g	0.6222	0.0172	0.0089	0.05379	27832	0.982833	29	0.1146
rs12938772	17	54131319	RAD51C	intronic	t	c	0.3728	0.0142	0.2962	0.4087	-0.0277	0.0057	1.266e-06		0.8323	53187.7	intronic	RAD51C	17	56776320	t	c	0.3772	-0.0172	0.0089	0.05386	27830	0.98501	29	0.1256
rs705704	12	54721679	RPS26	5 upstream	a	g	0.3318	0.0141	0.2837	0.3644	0.0284	0.0059	1.287e-06	+++++-++++-+---++--+++-++++++++	0.1963	53187.6	upstream	RPS26	12	56435412	a	g	0.3247	0.0118	0.0092	0.2028	27509	0.98286	29	0.6162
rs6517538	21	39578112	BRWD1	intronic	t	c	0.3551	0.0178	0.2291	0.3874	0.0277	0.0057	1.291e-06	-++++-+++++++++++++++-+-+-+++++	0.2221	53188	intronic	BRWD1	21	40656242	t	c	0.3495	0.0132	0.0091	0.1441	27784	0.99066	29	0.04295
rs8075786	17	54174215			t	c	0.3695	0.0138	0.2953	0.4052	-0.0276	0.0057	1.294e-06		0.8247	53187	intergenic	RAD51C(dist=7513),PPM1E(dist=14014)	17	56819216	t	c	0.3779	-0.0166	0.0089	0.06187	27804	0.982713	29	0.1081
rs304270	17	54157140	RAD51C	intronic	t	c	0.6304	0.0138	0.5948	0.7047	0.0276	0.0057	1.296e-06	+++-+-+-+-++++++++++---++++++-+	0.8267	53919	intronic	RAD51C	17	56802141	t	c	0.6219	0.0166	0.0089	0.06258	27857	0.9843	29	0.09296
rs10074877	5	87781138			t	c	0.2244	0.0217	0.1899	0.275	0.0337	0.007	1.296e-06	++++++++++++-++++-+?+?+--+-++++	0.2311	52753.2	intergenic	LOC102546226(dist=10475),LINC00461(dist=91215)	5	87745382	t	c	0.2669	0.0175	0.0098	0.0739	27706	1.01586	29	0.2885
rs1319937	4	119082873			c	g	0.6856	0.0153	0.6308	0.7198	0.0286	0.0059	1.328e-06	-+++--++++--++++++++-+++-++---+	0.6242	53914.3	intergenic	LINC01378(dist=253167),NDST3(dist=92075)	4	118863425	c	g	0.6934	-0.0048	0.0094	0.6061	27784	0.99724	29	0.7756
rs7283516	21	39612407	BRWD1_AS1	intronic	a	g	0.6482	0.0164	0.6115	0.7583	-0.0279	0.0058	1.332e-06	+----+-------------+-+-+++-----	0.156	53187.3	ncRNA_intronic	BRWD1-AS1	21	40690537	a	g	0.646	-0.0101	0.009	0.2643	27694	0.997134	28	0.1842
rs17518584	3	85687613	CADM2	intronic	t	c	0.6304	0.0179	0.583	0.6944	0.0282	0.0058	1.34e-06	++++-+-++-+++++---++++++-++++-+	0.09706	53909.1	intronic	CADM2	3	85604923	t	c	0.6167	0.0047	0.0089	0.5986	27556	0.99191	29	0.4646
rs304292	17	54179122			a	g	0.6304	0.0139	0.5948	0.7047	0.0275	0.0057	1.361e-06	+++-+---+-++++++++++---++++++-+	0.8206	53187	intergenic	RAD51C(dist=12420),PPM1E(dist=9107)	17	56824123	a	g	0.6218	0.0165	0.0089	0.06434	27814	0.982607	29	0.1068
rs134902	22	41013941			a	g	0.4498	0.0122	0.4011	0.4656	-0.0269	0.0056	1.366e-06	+---+-?+-+-+-----+--++-+-------	0.3282	53592	intergenic	TCF20(dist=4064),LINC01315(dist=76409)	22	42683997	a	g	0.4478	-0.0047	0.0087	0.5907	27506	0.965243	29	0.6348
rs2150415	21	39537237	BRWD1	intronic	t	c	0.6469	0.0176	0.6126	0.7706	-0.0277	0.0057	1.378e-06	+----+----+--------+-+-+-+-----	0.2473	53910.6	intronic	BRWD1	21	40615367	t	c	0.6506	-0.0139	0.0091	0.1246	27789	0.989793	29	0.03808
rs2836923	21	39446106			t	c	0.6427	0.0187	0.5952	0.7682	-0.028	0.0058	1.384e-06	+----+---++--------?-?-+++-----	0.3184	52750.5	intergenic	LOC101928435(dist=174536),PSMG1(dist=23136)	21	40524236	t	c	0.649	-0.0136	0.0091	0.1347	27726	0.984683	29	0.01878
rs2892782	4	119115019			t	c	0.6858	0.0153	0.6303	0.7212	0.0285	0.0059	1.396e-06	-+++--++++--++++++++-+++-++---+	0.6588	53187	intergenic	LINC01378(dist=285313),NDST3(dist=59929)	4	118895571	t	c	0.6927	-0.0067	0.0094	0.4735	27807	0.98917	29	0.6712
rs11098412	4	119088657			a	c	0.6857	0.0153	0.6307	0.7199	0.0286	0.0059	1.396e-06	-+++--++++--++++++++-+++-++---+	0.6282	53913.3	intergenic	LINC01378(dist=258951),NDST3(dist=86291)	4	118869209	a	c	0.6933	-0.0045	0.0094	0.6325	27834	0.997657	29	0.8008
rs686425	17	54131729	RAD51C	intronic	a	g	0.3699	0.0136	0.2953	0.4046	-0.0278	0.0058	1.398e-06		0.7711	52749.9	intronic	RAD51C	17	56776730	a	g	0.3779	-0.0167	0.0089	0.06005	27874	0.984903	29	0.1096
rs7717613	5	87776179			t	g	0.7576	0.0225	0.7011	0.8104	-0.0311	0.0065	1.398e-06		0.3865	53188.1	intergenic	LOC102546226(dist=5516),LINC00461(dist=96174)	5	87740423	t	g	0.7326	-0.0175	0.0098	0.07445	27710	1.01617	29	0.3
rs405684	17	54132147	RAD51C	intronic	t	c	0.3695	0.0138	0.2953	0.4047	-0.0275	0.0057	1.414e-06		0.8216	53187	intronic	RAD51C	17	56777148	t	c	0.3779	-0.0168	0.0089	0.05939	27874	0.9843	29	0.1081
rs12205774	6	98430853			t	c	0.4644	0.0224	0.3704	0.5056	0.0265	0.0055	1.436e-06	++++-+-++++++++++-+-++-+-++++++	0.1667	53186.7	intergenic	LOC101927314(dist=167339),MIR2113(dist=148275)	6	98324132	t	c	0.4753	0.0191	0.0086	0.02618	27850	1.02078	29	0.4917
rs3744109	17	53949196	MTMR4	intronic	t	c	0.3699	0.0144	0.2953	0.4038	-0.0275	0.0057	1.447e-06		0.8086	53187.1	intronic	MTMR4	17	56594197	t	c	0.3779	-0.0159	0.0089	0.07439	27836	0.984693	29	0.09339
rs4839928	6	98432733			a	g	0.5356	0.0224	0.4945	0.6296	-0.0264	0.0055	1.472e-06		0.1695	53186.7	intergenic	LOC101927314(dist=169219),MIR2113(dist=146395)	6	98326012	a	g	0.5247	-0.0194	0.0086	0.0238	27861	1.02077	29	0.4736
rs6834344	4	119070869			a	g	0.3149	0.0153	0.2805	0.3692	-0.0285	0.0059	1.475e-06	+---++----++--------+---+--+++-	0.6188	53187.3	intergenic	LINC01378(dist=241163),NDST3(dist=104079)	4	118851421	a	g	0.3074	0.0039	0.0094	0.6789	27745	0.996213	29	0.7812
rs4560487	4	119048255			a	g	0.6856	0.0155	0.6353	0.7199	0.0287	0.006	1.476e-06	-+++--++++--++++++++++++-+----+	0.6237	53187	intergenic	LINC01378(dist=218549),NDST3(dist=126693)	4	118828807	a	g	0.6925	-0.0064	0.0094	0.4924	27658	0.994243	29	0.8006
rs2234543	21	39493942	BRWD1	intronic	a	g	0.3533	0.0175	0.2292	0.3873	0.0276	0.0057	1.489e-06	-++++-+++0-++++++++-+-+-+-+++++	0.2399	53187.2	intronic	BRWD1	21	40572072	a	g	0.3489	0.0149	0.0091	0.101	27814	0.98974	29	0.03684
rs6534073	4	119146903			a	t	0.6834	0.0146	0.6298	0.7156	0.0288	0.006	1.515e-06	-+++--++++--++++++++-+++-++---+	0.6829	53187.4	intergenic	LINC01378(dist=317197),NDST3(dist=28045)	4	118927455	a	t	0.681	-0.003	0.0093	0.7465	27498	0.977293	29	0.5592
rs172565	17	54163995	RAD51C	intronic	a	t	0.3696	0.0139	0.2953	0.4052	-0.0274	0.0057	1.525e-06		0.8122	53187	intronic	RAD51C	17	56808996	a	t	0.3781	-0.0165	0.0089	0.06415	27838	0.984147	29	0.1072
rs10461154	4	119057245			t	c	0.3143	0.0155	0.2801	0.3648	-0.0286	0.006	1.552e-06	+---++----++------------+--+++-	0.6296	53187.4	intergenic	LINC01378(dist=227539),NDST3(dist=117703)	4	118837797	t	c	0.3075	0.0055	0.0094	0.5556	27655	0.99344	29	0.7948
rs7680858	4	119053879			a	g	0.6857	0.0155	0.6352	0.7199	0.0286	0.006	1.573e-06	-+++--++++--++++++++++++-+----+	0.6281	53187.3	intergenic	LINC01378(dist=224173),NDST3(dist=121069)	4	118834431	a	g	0.6906	-0.0049	0.0094	0.5998	27668	0.994843	29	0.8182
rs6517526	21	39503400	BRWD1	intronic	t	c	0.6467	0.0176	0.6126	0.7713	-0.0275	0.0057	1.577e-06	+----+---0+--------+-+-+-+-----	0.2313	53191	intronic	BRWD1	21	40581530	t	c	0.6508	-0.0149	0.0091	0.09973	27806	0.990413	29	0.0398
rs2892779	4	119147408			a	c	0.3165	0.0146	0.2845	0.3701	-0.0288	0.006	1.588e-06	+---++----++--------+---+--+++-	0.6662	53187.5	intergenic	LINC01378(dist=317702),NDST3(dist=27540)	4	118927960	a	c	0.3107	0.0049	0.0094	0.5995	27576	0.97539	29	0.5828
rs2389463	4	119137748			a	c	0.3162	0.0155	0.2833	0.3676	-0.0285	0.0059	1.606e-06	+---++----++--------+---+--+++-	0.6991	53187.9	intergenic	LINC01378(dist=308042),NDST3(dist=37200)	4	118918300	a	c	0.317	0.0034	0.0093	0.7179	27551	0.982737	29	0.5939
rs4420638	19	50114786	APOC1	3 downstream	a	g	0.8177	0.0211	0.7288	0.8643	0.0459	0.0096	1.616e-06	+-+++-++++++??+++++?++++++++---	0.003931	49989.2	downstream	APOC1	19	45422946	a	g	0.8246	0.0251	0.0132	0.05674	20830	0.859804	25	0.02795
rs134900	22	41013287			c	g	0.45	0.0122	0.4012	0.4661	-0.0267	0.0056	1.62e-06	+---+-?+-+-+-----+--++-+-------	0.318	53589.8	intergenic	TCF20(dist=3410),LINC01315(dist=77063)	22	42683343	c	g	0.4484	-0.0052	0.0087	0.5536	27555	0.974437	29	0.6511
rs12452313	17	54484664	TRIM37	intronic	a	c	0.3295	0.014	0.2598	0.3755	-0.0286	0.006	1.626e-06		0.549	53189.5	intronic	TRIM37	17	57129882	a	c	0.3351	-0.0136	0.0092	0.1403	26803	0.9707	29	0.1808
rs936891	4	119082716			a	g	0.3156	0.0153	0.2803	0.3692	-0.0291	0.0061	1.643e-06	+---++----++?-------+---+--+++-	0.5756	51483.3	intergenic	LINC01378(dist=253010),NDST3(dist=92232)	4	118863268	a	g	0.3127	0.0026	0.0094	0.783	27546	0.99227	29	0.7341
rs1057068	17	53953438	SEPT4	coding	t	c	0.6299	0.0144	0.5962	0.7047	0.0274	0.0057	1.649e-06	+++-+-+++-++++++++++---++++++-+	0.7858	53187.1	exonic	SEPT4	17	56598439	t	c	0.6165	0.0173	0.0089	0.05145	27817	0.979317	29	0.08867
rs12453049	17	53966371	SEPT4	5 upstream	t	c	0.3697	0.014	0.2953	0.4037	-0.0273	0.0057	1.66e-06		0.822	53187.1	ncRNA_intronic	SEPT4-AS1	17	56611372	t	c	0.3779	-0.0166	0.0089	0.06243	27846	0.984393	29	0.09975
rs2836955	21	39541757	BRWD1	intronic	a	g	0.3531	0.0176	0.2294	0.3874	0.0275	0.0057	1.667e-06	-++++-+++--++++++++-+-+-+-+++++	0.217	53187.6	intronic	BRWD1	21	40619887	a	g	0.3483	0.0134	0.0091	0.1389	27776	0.9894	29	0.03378
rs2333332	17	53986053	LOC101927688	intronic	a	g	0.6306	0.0139	0.5963	0.7047	0.0273	0.0057	1.67e-06	+++++-+++-++++++++++---++++++-+	0.8286	53187.1	ncRNA_intronic	SEPT4-AS1	17	56631054	a	g	0.622	0.0166	0.0089	0.06184	27868	0.984683	29	0.09658
rs2836967	21	39560972	BRWD1	intronic	t	g	0.6464	0.0178	0.6126	0.7706	-0.0275	0.0057	1.672e-06	+----+-------------+-+-+-+-----	0.214	53187.2	intronic	BRWD1	21	40639102	t	g	0.65	-0.0134	0.0091	0.1389	27786	0.989457	29	0.03988
rs4487434	4	119045691			a	g	0.6855	0.0155	0.6353	0.7199	0.0285	0.006	1.674e-06	-+++--++++--++++++++++++-+----+	0.6259	53187.3	intergenic	LINC01378(dist=215985),NDST3(dist=129257)	4	118826243	a	g	0.6924	-0.0061	0.0094	0.5168	27678	0.995137	29	0.7905
rs6503866	17	53974580	SEPT4	5 upstream	t	c	0.3696	0.0139	0.2953	0.4037	-0.0273	0.0057	1.692e-06		0.8252	53187.1	ncRNA_intronic	SEPT4-AS1	17	56619581	t	c	0.3779	-0.0164	0.0089	0.06499	27878	0.984593	29	0.09016
rs4793952	17	53963464	SEPT4	intronic	t	c	0.3696	0.014	0.2953	0.4037	-0.0273	0.0057	1.715e-06		0.8215	53914.1	ncRNA_intronic	SEPT4-AS1	17	56608465	t	c	0.3781	-0.0168	0.0089	0.0588	27850	0.98522	29	0.09461
rs2836968	21	39564256	BRWD1	intronic	a	g	0.6417	0.0184	0.6089	0.7697	-0.0274	0.0057	1.742e-06	+----+----+----------+-+++-----	0.189	53187.2	intronic	BRWD1	21	40642386	a	g	0.6469	-0.0145	0.009	0.1098	27750	0.989493	29	0.02609
rs10484868	6	98439343			t	c	0.4644	0.0225	0.3703	0.5055	0.0262	0.0055	1.744e-06	++++-+-++++++++++-+-++-+-++++++	0.1504	53189	intergenic	LOC101927314(dist=175829),MIR2113(dist=139785)	6	98332622	t	c	0.4751	0.0191	0.0086	0.02623	27791	1.01533	29	0.5333
rs8071916	17	54015278	TEX14	intronic	a	g	0.3692	0.0139	0.2944	0.4037	-0.0272	0.0057	1.744e-06		0.8263	53910	intronic	TEX14	17	56660279	a	g	0.378	-0.0168	0.0089	0.059	27879	0.985647	29	0.1102
rs12453459	17	53979290	LOC101927688	intronic	t	c	0.3696	0.0139	0.2953	0.4037	-0.0273	0.0057	1.747e-06		0.8247	53187.1	ncRNA_intronic	SEPT4-AS1	17	56624291	t	c	0.3782	-0.0168	0.0089	0.05825	27855	0.985117	29	0.0956
rs7997462	13	57155166	PCDH17	intronic	t	c	0.6612	0.026	0.5829	0.7425	0.0299	0.0063	1.749e-06	++++-+++-+-+++-++++--0+-+++-+++	0.2343	53190.7	intronic	PCDH17	13	58257165	t	c	0.6833	0.0085	0.0094	0.3658	26042	0.962567	29	0.871
rs1267542	17	54009689	TEX14	intronic	t	c	0.638	0.0141	0.6026	0.714	0.0276	0.0058	1.752e-06	+++-+-+-+-++++++++++---++++++-+	0.7966	53189	intronic	TEX14	17	56654690	t	c	0.6218	0.0167	0.0089	0.05998	27822	0.984763	29	0.1269
rs13339986	21	39527852	BRWD1	intronic	t	c	0.6433	0.0181	0.6089	0.7698	-0.0274	0.0057	1.763e-06	+----+----+--------+-+-+++-----	0.1954	53187.6	intronic	BRWD1	21	40605982	t	c	0.6481	-0.0141	0.0091	0.1208	27749	0.98793	29	0.02068
rs5751255	22	40978352			t	c	0.4486	0.012	0.4021	0.466	-0.0264	0.0055	1.771e-06	+---+-?+-+-+-----+--++++-------	0.2885	52865	intronic	TCF20	22	42648408	t	c	0.4476	-0.005	0.0087	0.5661	27719	0.984023	29	0.616
rs10484867	6	98439288			a	g	0.4644	0.0225	0.3703	0.5055	0.0262	0.0055	1.778e-06	++++-+-++++++++++-+-++-+-++++++	0.1585	53918	intergenic	LOC101927314(dist=175774),MIR2113(dist=139840)	6	98332567	a	g	0.4751	0.0192	0.0086	0.0251	27821	1.01779	29	0.5067
rs12507486	4	119145172			t	c	0.3163	0.0146	0.2844	0.3703	-0.0286	0.006	1.78e-06	+---++----++--------+---+--+++-	0.6864	53187.4	intergenic	LINC01378(dist=315466),NDST3(dist=29776)	4	118925724	t	c	0.3169	0.0038	0.0094	0.6814	27510	0.97824	29	0.6354
rs6847160	4	119116417			a	t	0.6864	0.0152	0.6333	0.7211	0.0283	0.0059	1.786e-06	-+++--++++--++++++++-+++-++---+	0.6749	53907.3	intergenic	LINC01378(dist=286711),NDST3(dist=58531)	4	118896969	a	t	0.692	-0.0062	0.0094	0.5098	27754	0.98869	29	0.697
rs6848399	4	119043105			t	c	0.3146	0.0155	0.2802	0.3647	-0.0285	0.006	1.801e-06	+---++----++------------+-++++-	0.625	53187.3	intergenic	LINC01378(dist=213399),NDST3(dist=131843)	4	118823657	t	c	0.3072	0.0061	0.0094	0.515	27642	0.993853	29	0.8149
rs13113939	4	119120954			a	g	0.6852	0.0153	0.6299	0.7211	0.0283	0.0059	1.805e-06	-+++--++++--++++++++-+++-++---+	0.6727	53187.2	intergenic	LINC01378(dist=291248),NDST3(dist=53994)	4	118901506	a	g	0.6849	-0.0032	0.0093	0.7328	27630	0.988467	29	0.7091
rs11870671	17	53960359	SEPT4	intronic	a	g	0.6305	0.0141	0.5963	0.7047	0.0272	0.0057	1.806e-06	+++-+-+++-++++++++++---++++++-+	0.8174	53187	ncRNA_intronic	SEPT4-AS1	17	56605360	a	g	0.6217	0.0162	0.0089	0.06925	27828	0.984983	29	0.1053
rs2836957	21	39545004	BRWD1	intronic	t	c	0.6471	0.0178	0.6126	0.7706	-0.0275	0.0058	1.811e-06	+----+---++--------+-+-+-+-----	0.2085	53187.6	intronic	BRWD1	21	40623134	t	c	0.6507	-0.014	0.0091	0.1215	27794	0.98979	29	0.03899
rs2026265	21	39517387	BRWD1	intronic	a	g	0.3568	0.018	0.2302	0.3911	0.0274	0.0057	1.818e-06	-++++-+++0-++++++++-+-+---+++++	0.1963	53187.5	intronic	BRWD1	21	40595517	a	g	0.352	0.0147	0.0091	0.1051	27776	0.989807	29	0.02213
rs2567892	17	54023928	TEX14	intronic	t	c	0.3692	0.0139	0.2944	0.4037	-0.0272	0.0057	1.821e-06		0.8239	53187	intronic	TEX14	17	56668929	t	c	0.378	-0.0167	0.0089	0.06025	27883	0.98571	29	0.1096
rs2389467	4	119125901			t	g	0.6851	0.0152	0.6299	0.7211	0.0283	0.0059	1.838e-06	-+++--++++--++++++++-+++-++---+	0.6761	53187.2	intergenic	LINC01378(dist=296195),NDST3(dist=49047)	4	118906453	t	g	0.6843	-0.0029	0.0093	0.759	27591	0.986697	29	0.6928
rs6561937	13	57155668	PCDH17	intronic	a	t	0.7327	0.0252	0.6573	0.8001	0.0321	0.0067	1.856e-06	++++-+-+++-++--+++++-++-+++++++	0.7366	53190.8	intronic	PCDH17	13	58257667	a	t	0.7618	0.0078	0.0104	0.4503	26120	0.965277	29	0.4572
rs6906737	6	98452574			a	t	0.4703	0.0237	0.382	0.5167	0.0268	0.0056	1.885e-06	++++-+-++++++++++++-++-+-++++++	0.1347	53188.4	intergenic	LOC101927314(dist=189060),MIR2113(dist=126554)	6	98345853	a	t	0.4783	0.0187	0.0086	0.03002	27141	1.00526	29	0.5519
rs2389471	4	119118019			t	c	0.3136	0.0152	0.2789	0.3667	-0.0283	0.0059	1.886e-06	+---++----++--------+---+--+++-	0.6768	53187.3	intergenic	LINC01378(dist=288313),NDST3(dist=56929)	4	118898571	t	c	0.3069	0.0057	0.0094	0.5458	27785	0.988337	29	0.6571
rs10473915	5	87780733			a	g	0.262	0.0226	0.1977	0.3163	0.0308	0.0065	1.893e-06	+++++++++++++++++-+-+++--+-++++	0.2832	53188.3	intergenic	LOC102546226(dist=10070),LINC00461(dist=91620)	5	87744977	a	g	0.2676	0.0177	0.0098	0.07107	27711	1.01633	29	0.2645
rs7775492	6	98439651			a	g	0.5361	0.0226	0.4944	0.6309	-0.0262	0.0055	1.895e-06		0.1402	53186.7	intergenic	LOC101927314(dist=176137),MIR2113(dist=139477)	6	98332930	a	g	0.5247	-0.0192	0.0086	0.02546	27755	1.01512	29	0.5098
rs4543205	4	119040239			a	c	0.685	0.0158	0.6353	0.7198	0.0284	0.006	1.904e-06	-+++--++++--++++++++++++-+----+	0.6258	53188	intergenic	LINC01378(dist=210533),NDST3(dist=134709)	4	118820791	a	c	0.6907	-0.0045	0.0094	0.6305	27703	0.99442	29	0.864
rs6503870	17	54014017	TEX14	coding	t	c	0.6308	0.0139	0.5963	0.7056	0.0271	0.0057	1.91e-06	+++-+-+-+-++++++++++---++++++-+	0.8234	53191	exonic	TEX14	17	56659018	t	c	0.6217	0.0164	0.0089	0.0645	27888	0.985557	29	0.1122
rs12108300	4	119128985			t	c	0.3141	0.0151	0.2789	0.3674	-0.0284	0.006	1.919e-06	+---++----++--------+---+--+++-	0.6808	53187.2	intergenic	LINC01378(dist=299279),NDST3(dist=45963)	4	118909537	t	c	0.3156	0.0028	0.0093	0.7635	27631	0.986997	29	0.6413
rs4261436	14	32369233	AKAP6	3 utr	t	c	0.4572	0.0135	0.4092	0.4977	0.0263	0.0055	1.922e-06	+++-+++++++-+++-++-+++-+-++++++	0.5991	53190	UTR3	AKAP6(NM_004274:c.*471T>C)	14	33299482	t	c	0.45	0.0214	0.0089	0.01578	25520	0.963583	29	0.9674
rs302840	17	54028078	TEX14	intronic	c	g	0.3692	0.0139	0.2944	0.4037	-0.0271	0.0057	1.924e-06		0.823	53187	intronic	TEX14	17	56673079	c	g	0.3781	-0.0167	0.0089	0.06053	27883	0.985627	29	0.1108
rs12189679	6	98440130			a	g	0.4638	0.0227	0.3685	0.5067	0.0262	0.0055	1.934e-06	++++-+-++++++++++-+-++-+-++++++	0.1314	53186.8	intergenic	LOC101927314(dist=176616),MIR2113(dist=138998)	6	98333409	a	g	0.4738	0.0186	0.0086	0.03075	27650	1.01356	29	0.5636
rs4833558	4	119138945			t	c	0.6838	0.0146	0.6296	0.7156	0.0284	0.006	1.936e-06	-+++--++++--++++++++-+++-++---+	0.6832	53187.3	intergenic	LINC01378(dist=309239),NDST3(dist=36003)	4	118919497	t	c	0.6839	-0.0026	0.0094	0.781	27529	0.979703	29	0.5716
rs2643124	17	54096671	TEX14	intronic	t	c	0.3691	0.0139	0.2949	0.4037	-0.0272	0.0057	1.949e-06		0.8186	53187	intronic	TEX14	17	56741672	t	c	0.3779	-0.0169	0.0089	0.05773	27867	0.984507	29	0.1058
rs4834648	4	119099964			t	c	0.3155	0.0154	0.2794	0.3695	-0.0284	0.006	1.959e-06	+---++----++-------?+?--+--+++-	0.5665	52750.3	intergenic	LINC01378(dist=270258),NDST3(dist=74984)	4	118880516	t	c	0.3063	0.0045	0.0094	0.63	27818	0.996943	29	0.7524
rs1541102	21	39550635	BRWD1	intronic	t	c	0.3568	0.0184	0.2303	0.3911	0.0273	0.0057	1.961e-06	-++++-+++--++++++++-+-+---+++++	0.1758	53914.2	intronic	BRWD1	21	40628765	t	c	0.3525	0.0146	0.0091	0.1078	27783	0.989377	29	0.02384
rs2836965	21	39555501	BRWD1	intronic	c	g	0.3531	0.0182	0.2294	0.3874	0.0274	0.0058	1.962e-06	-++++-+++--++++++++-+-+-+-+++++	0.1971	53910.2	intronic	BRWD1	21	40633631	c	g	0.3497	0.0135	0.0091	0.1351	27787	0.99028	29	0.04044
rs2389464	4	119137507			a	g	0.3158	0.0148	0.2842	0.3707	-0.0283	0.0059	1.963e-06	+---++----++--------+---+--+++-	0.6702	53187.3	intergenic	LINC01378(dist=307801),NDST3(dist=37441)	4	118918059	a	g	0.3161	0.0027	0.0093	0.7719	27569	0.985063	29	0.5862
rs6517523	21	39479202	PSMG1/BRWD1	5 upstream/3 downstream	t	c	0.6473	0.017	0.6131	0.7705	-0.0273	0.0057	1.988e-06	+----+---++----------+-+-+-----	0.2711	53187.4	downstream	BRWD1	21	40557332	t	c	0.6512	-0.0142	0.0091	0.1165	27796	0.98844	29	0.03038
rs437732	17	54030860	TEX14	intronic	a	c	0.3693	0.0139	0.2944	0.4037	-0.0271	0.0057	1.992e-06		0.8218	53187	intronic	TEX14	17	56675861	a	c	0.378	-0.0165	0.0089	0.06292	27883	0.985767	29	0.1109
rs12209877	6	21135740	CDKAL1	intronic	t	g	0.3496	0.0165	0.2886	0.382	-0.0275	0.0058	2.002e-06	-+--+-------+------++-+----+++-	0.01128	53898	intronic	CDKAL1	6	21027761	t	g	0.3537	-0.0111	0.009	0.2193	27304	0.977077	29	0.9495
rs302848	17	54041453	TEX14	intronic	a	g	0.6306	0.0139	0.5963	0.7056	0.0271	0.0057	2.005e-06	+++-+-+-+-++++++++++---++++++-+	0.8254	53910	intronic	TEX14	17	56686454	a	g	0.6219	0.0166	0.0089	0.06248	27870	0.986323	29	0.1105
rs302843	17	54082985	TEX14	intronic	t	c	0.6307	0.0139	0.5963	0.7052	0.0271	0.0057	2.008e-06	+++-+-+++-++++++++++---++++++-+	0.8221	53187	intronic	TEX14	17	56727986	t	c	0.6221	0.0167	0.0089	0.06029	27863	0.984947	29	0.09149
rs1631237	17	54089694	TEX14	intronic	a	g	0.3692	0.0139	0.2948	0.4037	-0.0271	0.0057	2.009e-06		0.8216	53187	intronic	TEX14	17	56734695	a	g	0.3778	-0.0167	0.0089	0.06037	27870	0.985373	29	0.1061
rs11936756	4	119127809			a	g	0.6853	0.0151	0.6298	0.7214	0.0282	0.0059	2.009e-06	-+++--++++--++++++++-+++-++---+	0.6667	53186.9	intergenic	LINC01378(dist=298103),NDST3(dist=47139)	4	118908361	a	g	0.6926	-0.0059	0.0094	0.5277	27741	0.98753	29	0.6504
rs302842	17	54083101	TEX14	intronic	c	g	0.3693	0.0139	0.2948	0.4037	-0.0271	0.0057	2.012e-06		0.8219	53187	intronic	TEX14	17	56728102	c	g	0.3778	-0.0169	0.0089	0.05775	27866	0.984547	29	0.09998
rs2567898	17	54077563	TEX14	intronic	t	g	0.3693	0.0139	0.2948	0.4037	-0.0271	0.0057	2.021e-06		0.8218	53187	intronic	TEX14	17	56722564	t	g	0.3778	-0.0168	0.0089	0.05869	27864	0.984497	29	0.1025
rs420878	17	54064076	TEX14	intronic	a	g	0.3699	0.0137	0.2946	0.4037	-0.0273	0.0058	2.024e-06	0--+-+-+-+---------?+?+------+-	0.7701	52750	intronic	TEX14	17	56709077	a	g	0.3801	-0.0168	0.0089	0.05935	27429	0.979537	29	0.1091
rs291482	3	73894259			a	g	0.6606	0.0158	0.6115	0.6953	0.0285	0.006	2.027e-06	-++++--++--++++++++-+-+++++++++	0.6634	53175.1	intergenic	PDZRN3-AS1(dist=134519),CNTN3(dist=500151)	3	73811569	a	g	0.6731	-0.0063	0.0092	0.4958	27169	0.96109	29	0.3183
rs2389470	4	119119829			a	t	0.6854	0.0152	0.63	0.7211	0.0282	0.0059	2.073e-06	-+++--++++--++++++++-+++-++---+	0.6677	53187.2	intergenic	LINC01378(dist=290123),NDST3(dist=55119)	4	118900381	a	t	0.692	-0.0059	0.0094	0.5328	27751	0.988193	29	0.6866
rs4498201	4	119137299			t	c	0.3143	0.0152	0.2792	0.3675	-0.0283	0.006	2.075e-06	+---++----++--------+---+--+++-	0.6927	53187.3	intergenic	LINC01378(dist=307593),NDST3(dist=37649)	4	118917851	t	c	0.3177	0.0035	0.0093	0.7067	27564	0.984413	29	0.5384
rs2611782	17	54072955	TEX14	intronic	t	c	0.3695	0.0139	0.2947	0.4037	-0.0271	0.0057	2.084e-06		0.8228	53187	intronic	TEX14	17	56717956	t	c	0.3778	-0.0167	0.0089	0.06063	27862	0.985103	29	0.09936
rs9911578	17	54307929	PPM1E	intronic	t	c	0.6306	0.0142	0.5948	0.7047	0.0277	0.0058	2.107e-06	+++-+-+++-++?+++++++---++++++-+	0.7795	50766	intronic	PPM1E	17	56953147	t	c	0.6218	0.0171	0.0089	0.05453	27830	0.982807	29	0.1154
rs302859	17	54048131	TEX14	intronic	t	c	0.6305	0.014	0.5963	0.7056	0.027	0.0057	2.116e-06	0++-+-+-+-++++++++++---++++++-+	0.8189	53187	intronic	TEX14	17	56693132	t	c	0.6219	0.0165	0.0089	0.06337	27862	0.985727	29	0.1045
rs2836964	21	39552876	BRWD1	intronic	t	c	0.6431	0.0184	0.6089	0.7697	-0.0272	0.0057	2.167e-06	+----+---++--------+-+-+++-----	0.1812	53187.2	intronic	BRWD1	21	40631006	t	c	0.647	-0.0137	0.0091	0.131	27751	0.989393	29	0.01881
rs9902994	17	54303504	PPM1E	intronic	a	t	0.6306	0.0142	0.5948	0.7047	0.0277	0.0058	2.176e-06	+++-+-+++-++?+++++++---++++++-+	0.7878	50761	intronic	PPM1E	17	56948722	a	t	0.6219	0.0172	0.0089	0.05284	27828	0.982963	29	0.1239
rs591200	17	54060900	TEX14	intronic	a	g	0.3697	0.014	0.2945	0.4037	-0.027	0.0057	2.191e-06	0--+-+++-+----------+++------+-	0.8268	53187	intronic	TEX14	17	56705901	a	g	0.3771	-0.0169	0.0089	0.05814	27826	0.986327	29	0.1157
rs134873	22	40987510			t	g	0.5501	0.0119	0.5337	0.5979	0.0262	0.0055	2.199e-06	-+++-+?-+-+-+++++-++----+++++++	0.2526	52864	intronic	TCF20	22	42657566	t	g	0.552	0.0051	0.0087	0.5607	27624	0.977273	29	0.6815
rs9901181	17	54319053	PPM1E	intronic	t	c	0.6306	0.0142	0.5948	0.7048	0.0277	0.0058	2.206e-06	+++-+-+++-++?+++++++---++++++-+	0.7875	50761	intronic	PPM1E	17	56964271	t	c	0.6219	0.0168	0.0089	0.05857	27820	0.98271	29	0.124
rs2836933	21	39486072	BRWD1	intronic	c	g	0.6434	0.0178	0.6093	0.7697	-0.0271	0.0057	2.207e-06	+----+---0+----------+-+++-----	0.2319	53187.1	UTR3	BRWD1(NM_033656:c.*3983G>C)	21	40564202	c	g	0.6479	-0.0145	0.0091	0.1095	27798	0.988537	29	0.0165
rs3945	21	39487937	BRWD1	intronic	a	g	0.6433	0.0178	0.6092	0.7697	-0.0271	0.0057	2.208e-06	+----+---0+----------+-+++-----	0.2264	53187.1	UTR3	BRWD1(NM_033656:c.*2118T>C)	21	40566067	a	g	0.6481	-0.0144	0.0091	0.1125	27754	0.98699	29	0.0187
rs1267545	17	54001908			a	g	0.3694	0.0141	0.2904	0.4022	-0.0272	0.0057	2.216e-06		0.7945	53914	intronic	TEX14	17	56646909	a	g	0.3782	-0.0162	0.0089	0.06921	27872	0.984683	29	0.0924
rs134877	22	40992315			t	c	0.4496	0.0121	0.4019	0.4665	-0.0262	0.0055	2.238e-06	+---+-?+-+-+-----+--++++-------	0.2511	52862.8	intronic	TCF20	22	42662371	t	c	0.4468	-0.0057	0.0087	0.5134	27580	0.978787	29	0.6143
rs9894274	17	54332701	PPM1E	intronic	a	g	0.6308	0.0142	0.5946	0.7051	0.0276	0.0058	2.261e-06	+++-+-+++-++?+++++++---++++++-+	0.7803	50761	intronic	PPM1E	17	56977919	a	g	0.6219	0.0172	0.0089	0.05368	27832	0.982693	29	0.1064
rs10147849	14	32374182			t	c	0.4452	0.0144	0.3869	0.4959	0.0264	0.0056	2.268e-06	+++++++++++-+-+++--+++++-++++++	0.7702	53189.4	intergenic	AKAP6(dist=2163),NPAS3(dist=104028)	14	33304431	t	c	0.4479	0.0192	0.0089	0.02989	25502	0.95812	29	0.9593
rs6841411	4	119129878			t	c	0.314	0.015	0.2788	0.3674	-0.0281	0.006	2.367e-06	+---++----++--------+---+--+++-	0.6807	53190.9	intergenic	LINC01378(dist=300172),NDST3(dist=45070)	4	118910430	t	c	0.3078	0.0056	0.0094	0.5506	27734	0.98722	29	0.6133
rs8081967	17	54427483	TRIM37	intronic	t	c	0.3513	0.0147	0.2832	0.3813	-0.028	0.0059	2.432e-06	+--+-++--+----------+++------+-	0.7228	53189.5	intronic	TRIM37	17	57072701	t	c	0.3728	-0.015	0.0089	0.09374	27334	0.97452	29	0.1403
rs134871	22	40982660			t	c	0.4927	0.0144	0.4712	0.5467	0.026	0.0055	2.45e-06	-+++--?-+-+-+++++-++---+++++++-	0.2804	53584	intronic	TCF20	22	42652716	t	c	0.4857	0.0033	0.0086	0.7049	27730	0.97584	29	0.7427
rs12948746	17	54426674	TRIM37	intronic	a	g	0.3514	0.0147	0.284	0.3814	-0.028	0.0059	2.467e-06	+--+-++--+----------+++------+-	0.72	53189.5	intronic	TRIM37	17	57071892	a	g	0.3729	-0.0149	0.0089	0.09544	27329	0.974067	29	0.1365
rs7673016	4	119058153			a	g	0.6855	0.0155	0.6352	0.7202	0.0283	0.006	2.493e-06	-+++--++++--+++++++?+?++-++---+	0.548	52750.4	intergenic	LINC01378(dist=228447),NDST3(dist=116795)	4	118838705	a	g	0.6911	-0.005	0.0094	0.5943	27650	0.9935	29	0.8189
rs3826353	17	54430081	TRIM37	intronic	a	g	0.6316	0.0151	0.6031	0.7157	0.0269	0.0057	2.511e-06	+++-+--++-++++++++++---++++++-+	0.6767	53914.1	intronic	TRIM37	17	57075299	a	g	0.6219	0.0163	0.0089	0.06735	27827	0.981113	29	0.1592
rs9897326	17	54257296	PPM1E	intronic	a	g	0.3689	0.0146	0.2953	0.4052	-0.0275	0.0059	2.523e-06		0.786	50761	intronic	PPM1E	17	56902297	a	g	0.3785	-0.0178	0.0089	0.0456	27807	0.982887	29	0.1163
rs1571709	21	39475850	PSMG1	intronic	t	c	0.644	0.0175	0.6094	0.7696	-0.0269	0.0057	2.612e-06	+----+---++----------+-+++-----	0.252	53187.1	intronic	PSMG1	21	40553980	t	c	0.6497	-0.0144	0.0091	0.1122	27795	0.989557	29	0.01899
rs8082544	17	54540589	TRIM37/SKA2	5 upstream/3 downstream	a	g	0.3678	0.0152	0.283	0.3945	-0.0268	0.0057	2.678e-06		0.6574	53914.3	intergenic	TRIM37(dist=1541),SKA2(dist=1501)	17	57185807	a	g	0.3776	-0.0161	0.0089	0.07111	27826	0.97747	29	0.2164
rs7280375	21	39474278	PSMG1	intronic	a	g	0.6441	0.0174	0.6095	0.7696	-0.0269	0.0057	2.685e-06	+----+---++----------+-+++-----	0.2483	53914.1	intronic	PSMG1	21	40552408	a	g	0.6496	-0.0138	0.0091	0.127	27833	0.989737	29	0.01724
rs8067264	17	54537575	TRIM37	intronic	c	g	0.6323	0.0153	0.6055	0.7171	0.0268	0.0057	2.717e-06	+++-+--++-++++++++++---++++++-+	0.6677	53187.3	intronic	TRIM37	17	57182793	c	g	0.6224	0.0161	0.0089	0.07141	27837	0.978497	29	0.1937
rs9892062	17	54331763	PPM1E	intronic	a	g	0.6164	0.016	0.5917	0.6969	0.0279	0.0059	2.749e-06	+++-+-+++-++?++++++?-?-++++++++	0.6032	50324.5	intronic	PPM1E	17	56976981	a	g	0.6217	0.0169	0.0089	0.05694	27811	0.982463	29	0.09897
rs9807057	17	54244951	PPM1E	intronic	a	c	0.3693	0.0142	0.2953	0.4052	-0.0274	0.0058	2.754e-06		0.7836	50761	intronic	PPM1E	17	56889952	a	c	0.3781	-0.0173	0.0089	0.05216	27804	0.982027	29	0.1069
rs11656413	17	54436795	TRIM37	intronic	a	c	0.6317	0.0152	0.6033	0.7158	0.0267	0.0057	2.773e-06	+++-+--++-++++++++++---++++++-+	0.6758	53914.1	intronic	TRIM37	17	57082013	a	c	0.6221	0.0162	0.0089	0.06783	27847	0.982497	29	0.1663
rs2333410	17	54491911	TRIM37	intronic	a	g	0.3678	0.0153	0.2826	0.3945	-0.0267	0.0057	2.783e-06		0.6538	53190	intronic	TRIM37	17	57137129	a	g	0.3778	-0.0166	0.0089	0.06267	27871	0.98316	29	0.1817
rs4932693	17	54465109	TRIM37	intronic	t	c	0.632	0.0153	0.605	0.7171	0.0267	0.0057	2.801e-06	+++-+-0++-++++++++++---++++++-+	0.6569	53187.1	intronic	TRIM37	17	57110327	t	c	0.622	0.0167	0.0089	0.06119	27851	0.98277	29	0.1953
rs9907940	17	54018841	TEX14	intronic	a	g	0.3731	0.0146	0.2968	0.4037	-0.0274	0.0059	2.863e-06		0.8168	50751.2	intronic	TEX14	17	56663842	a	g	0.3798	-0.0163	0.0089	0.06637	27770	0.983827	29	0.1298
rs14194	21	39471336	PSMG1	coding	t	c	0.6439	0.0176	0.6094	0.7696	-0.0268	0.0057	2.893e-06	+----+---++----------+-+++-----	0.2545	53183.1	exonic	PSMG1	21	40549466	t	c	0.6498	-0.0141	0.0091	0.1201	27839	0.99065	29	0.01944
rs9915935	17	54198047	PPM1E	intronic	a	g	0.3693	0.0142	0.2953	0.4052	-0.0273	0.0058	3.018e-06		0.7868	50760.9	intronic	PPM1E	17	56843048	a	g	0.3786	-0.016	0.0089	0.07168	27799	0.98196	29	0.1364
rs12603238	17	54485567	TRIM37	intronic	t	c	0.3679	0.0153	0.2827	0.3947	-0.0266	0.0057	3.032e-06		0.6516	53187.1	intronic	TRIM37	17	57130785	t	c	0.3781	-0.0167	0.0089	0.06013	27854	0.983077	29	0.1892
rs2836924	21	39447509			t	c	0.3569	0.0186	0.2317	0.4045	0.0268	0.0058	3.037e-06	-++++-+++--++++++++++-+---+++++	0.252	53187.5	intergenic	LOC101928435(dist=175939),PSMG1(dist=21733)	21	40525639	t	c	0.3501	0.0134	0.0091	0.1402	27810	0.99046	29	0.01651
rs8069033	17	54486363	TRIM37	intronic	a	t	0.3679	0.0153	0.2826	0.3946	-0.0266	0.0057	3.038e-06		0.6553	53187.1	intronic	TRIM37	17	57131581	a	t	0.3781	-0.0168	0.0089	0.05826	27856	0.983127	29	0.1632
rs2836932	21	39468587	PSMG1	3 downstream	a	g	0.3565	0.0181	0.2305	0.3907	0.0267	0.0057	3.121e-06	-++++-+++--++++++++++-+---+++++	0.2568	53187.1	downstream	PSMG1	21	40546717	a	g	0.3502	0.0138	0.0091	0.1275	27834	0.991053	29	0.01575
rs11719291	3	48710710	IP6K2	intronic	a	g	0.8802	0.01	0.8527	0.9127	-0.04	0.0086	3.126e-06	+-+---+---+-------+?+?-++------	0.2174	52752.8	intronic	IP6K2	3	48735706	a	g	0.8806	-0.0237	0.0133	0.07514	27765	0.998653	29	0.09241
rs7737179	5	87831281			a	g	0.2416	0.0229	0.1846	0.2951	0.0302	0.0065	3.169e-06	+++-+-+++++++++++-+-++++-+-++++	0.2292	53914.9	intergenic	LOC102546226(dist=60618),LINC00461(dist=41072)	5	87795525	a	g	0.2693	0.0158	0.0098	0.1084	27353	1.00757	29	0.3232
rs4833557	4	119138861			a	g	0.3135	0.015	0.2782	0.3679	-0.0282	0.0061	3.181e-06	+---++----++-------?+?--+--+++-	0.6119	52750.7	intergenic	LINC01378(dist=309155),NDST3(dist=36087)	4	118919413	a	g	0.3171	0.003	0.0093	0.7498	27546	0.981173	29	0.5846
rs6416932	17	54503773	TRIM37	intronic	a	g	0.6321	0.0154	0.6055	0.7174	0.0265	0.0057	3.186e-06	+++-+--++-++++++++++---++++++-+	0.6505	53187	intronic	TRIM37	17	57148991	a	g	0.6222	0.0164	0.0089	0.06541	27870	0.983503	29	0.177
rs12091709	1	90116539	LRRC8D	intronic	a	g	0.9008	0.0855	0.8004	0.987	-0.1154	0.0248	3.198e-06	-+??---?-?----+--?-?-?+-++--+--	0.6053	42133	intronic	LRRC8D	1	90343951	a	g	0.7989	0.0012	0.0108	0.9147	27263	0.97341	29	0.8147
rs2836929	21	39465681			t	c	0.6432	0.0187	0.5974	0.7694	-0.0267	0.0057	3.228e-06	+----+---++----------+-+++-----	0.2566	53187.1	intergenic	LOC101928435(dist=194111),PSMG1(dist=3561)	21	40543811	t	c	0.6499	-0.0139	0.0091	0.1253	27842	0.989973	29	0.01678
rs13434258	3	48713495	IP6K2	intronic	t	c	0.8803	0.01	0.8528	0.9127	-0.0399	0.0086	3.287e-06	+-+---+---+-------+?+?-++------	0.2205	52752.8	intronic	IP6K2	3	48738491	t	c	0.8813	-0.0216	0.0133	0.1048	27760	0.99872	29	0.08089
rs2079703	17	53958977	SEPT4	intronic	a	g	0.3549	0.0183	0.2877	0.378	-0.0272	0.0058	3.382e-06		0.8192	53189.3	ncRNA_intronic	SEPT4-AS1	17	56603978	a	g	0.3782	-0.0165	0.0089	0.06382	27851	0.98565	29	0.08634
rs6517519	21	39462115			a	g	0.6431	0.0188	0.5947	0.7694	-0.0267	0.0057	3.382e-06	+----+---++----------+-+++-----	0.2628	53187.1	intergenic	LOC101928435(dist=190545),PSMG1(dist=7127)	21	40540245	a	g	0.6501	-0.014	0.0091	0.1211	27843	0.99104	29	0.0159
rs7502208	17	54519879	TRIM37	intronic	a	g	0.6322	0.0153	0.6055	0.7174	0.0264	0.0057	3.431e-06	+++-+--++-++++++++++---++++++-+	0.6589	53189	intronic	TRIM37	17	57165097	a	g	0.6223	0.017	0.0089	0.05693	27854	0.978183	29	0.1828
rs2836925	21	39454223			t	c	0.6437	0.0182	0.6059	0.7689	-0.0267	0.0058	3.578e-06	+----+---++----------+-+++-----	0.2555	53187.3	intergenic	LOC101928435(dist=182653),PSMG1(dist=15019)	21	40532353	t	c	0.6502	-0.0137	0.0091	0.1312	27796	0.9908	29	0.01612
rs7319102	13	57150802	PCDH17	intronic	a	g	0.7763	0.0169	0.7488	0.8345	0.0313	0.0068	3.85e-06	++++-+-+++-+++-+++++-++-+-+++++	0.8414	53191.3	intronic	PCDH17	13	58252801	a	g	0.7809	0.0118	0.0107	0.2679	26886	0.977243	29	0.1517
rs3744093	17	53847799	RNF43	coding	t	c	0.6228	0.0157	0.5932	0.7285	0.0263	0.0057	3.882e-06	+++-+++-+-++++++++++---++++++++	0.7446	53192	exonic	RNF43	17	56492800	t	c	0.6137	0.0106	0.0089	0.2336	27783	0.979827	29	0.2706
rs4077495	3	48731516	IP6K2	5 upstream	t	c	0.1173	0.0094	0.0861	0.1461	0.0394	0.0085	3.971e-06	-+++++-+++-++++++++--++-+++++++	0.258	53914	intergenic	IP6K2(dist=1801),PRKAR2A(dist=31581)	3	48756512	t	c	0.1179	0.0224	0.0134	0.09392	27725	0.994277	29	0.09398
rs9537821	13	57300772			a	g	0.7232	0.0139	0.6954	0.7631	0.0291	0.0063	3.993e-06	++++++-+++-+?+-+++-+-++-+-+++++	0.531	50762.1	intergenic	PCDH17(dist=99706),LOC101926897(dist=337190)	13	58402771	a	g	0.7312	0.0101	0.0097	0.2992	27814	1.00966	29	0.18
rs9537818	13	57282300			t	c	0.7231	0.0139	0.6953	0.7631	0.0291	0.0063	4.061e-06	++++++-+++-+?+-+++-+-++-+-+++++	0.5237	50762.1	intergenic	PCDH17(dist=81234),LOC101926897(dist=355662)	13	58384299	t	c	0.7322	0.0099	0.0097	0.307	27816	1.00745	29	0.1681
rs7684262	4	119116206			t	g	0.3038	0.016	0.2685	0.3607	-0.0279	0.006	4.074e-06	+---++----++--------+---+--+++-	0.5569	53188.8	intergenic	LINC01378(dist=286500),NDST3(dist=58742)	4	118896758	t	g	0.3067	0.0062	0.0094	0.508	27790	0.98847	29	0.6423
rs10145461	14	32368081	AKAP6	intronic	t	g	0.4617	0.0139	0.4131	0.4995	0.0256	0.0056	4.087e-06	+++++++++++-+++-++-+++-+-++++++	0.6188	53186.7	intronic	AKAP6	14	33298330	t	g	0.4587	0.0225	0.0088	0.0111	25338	0.964447	29	0.9792
rs17214007	16	15790991	MYH11	intronic	t	c	0.8198	0.0145	0.7889	0.8612	-0.0356	0.0077	4.121e-06		0.7596	53189.9	intronic	MYH11	16	15883490	t	c	0.8097	-0.0074	0.0114	0.5188	25690	0.91207	29	0.188
rs4710961	6	21139058	CDKAL1	intronic	a	g	0.6336	0.0166	0.6046	0.6923	0.0264	0.0057	4.129e-06	+-++-++-++-++++++++--+-++++---+	0.01477	53190	intronic	CDKAL1	6	21031079	a	g	0.6318	0.0134	0.009	0.1358	27709	0.982517	29	0.976
rs9537804	13	57265799			t	c	0.2766	0.0139	0.2369	0.3044	-0.0291	0.0063	4.235e-06		0.5282	50762.1	intergenic	PCDH17(dist=64733),LOC101926897(dist=372163)	13	58367798	t	c	0.2685	-0.0103	0.0097	0.2872	27815	1.00781	29	0.1575
rs1920975	4	178714446			a	g	0.4947	0.0172	0.4551	0.5448	-0.0254	0.0055	4.321e-06	-+--+-0--+-----------++-----+--	0.9372	53185.9	intergenic	AGA(dist=113795),LINC01098(dist=172459)	4	178477452	a	g	0.4965	-0.0152	0.0086	0.07765	27467	0.99955	29	0.3448
rs773114	12	54665327	RAB5B	intronic	a	t	0.5921	0.014	0.552	0.6365	-0.0258	0.0056	4.356e-06		0.6152	53187.5	intronic	RAB5B	12	56379060	a	t	0.5992	-0.0009	0.0089	0.9155	26962	0.982803	29	0.3148
rs11708786	3	48727658	IP6K2	intronic	t	c	0.1179	0.0097	0.0872	0.1463	0.0392	0.0085	4.4e-06	-+-+++-+++-+++++++---++-+++++++	0.22	53916.7	intronic	IP6K2	3	48752654	t	c	0.119	0.0227	0.0133	0.08834	27733	0.993827	29	0.06329
rs17286488	16	15799661	MYH11	intronic	t	c	0.0772	0.0077	0.0509	0.104	0.0519	0.0113	4.408e-06	-+++-++?-+++++-+++++-++++++++-+	0.798	52388	intronic	MYH11	16	15892160	t	c	0.0852	0.0002	0.0162	0.9905	26356	0.895293	29	0.5981
rs7444298	5	87765783	TMEM161B_AS1	intronic	a	g	0.7518	0.0226	0.6952	0.7969	-0.0293	0.0064	4.411e-06		0.3433	53191	ncRNA_intronic	LOC102546226,TMEM161B-AS1	5	87730027	a	g	0.7273	-0.0191	0.0098	0.04998	27751	1.01883	29	0.209
rs2292239	12	54768447	ERBB3	intronic	t	g	0.3316	0.0143	0.2841	0.3577	0.0272	0.0059	4.486e-06	+++++-++++-+---++--+++-++++++++	0.316	53886.1	intronic	ERBB3	12	56482180	t	g	0.3358	0.0098	0.0093	0.2875	26699	0.95814	29	0.7889
rs2289681	17	40344614	GFAP	coding	t	c	0.1287	0.0202	0.0779	0.1773	0.038	0.0083	4.497e-06	-++++++++++---++++++--++++--+++	0.8653	53188.2	exonic	GFAP	17	42989088	t	c	0.1172	0.013	0.0136	0.3413	27738	0.982837	29	0.6492
rs705699	12	54671071	RAB5B	intronic	a	g	0.4086	0.0137	0.3635	0.448	0.0257	0.0056	4.503e-06	+++++-++++-+---+++-+++--++--+++	0.5476	53187.4	intronic	RAB5B	12	56384804	a	g	0.4022	0.0008	0.0088	0.9306	26958	0.985283	29	0.3483
rs4282054	3	52541105	NT5DC2	intronic	t	c	0.4372	0.0136	0.3757	0.4785	-0.0255	0.0056	4.644e-06		0.8645	53187.3	intronic	NT5DC2	3	52566065	t	c	0.4313	-0.0016	0.0088	0.8513	26878	0.984433	29	0.1397
rs1873914	12	54665694	RAB5B	intronic	c	g	0.408	0.0139	0.3635	0.448	0.0257	0.0056	4.666e-06	+++++-++++-+---+++-+++--++--+++	0.6061	53909.4	intronic	RAB5B	12	56379427	c	g	0.3991	0.0013	0.0088	0.8839	27139	0.987043	29	0.3057
rs10852376	16	15779574	MYH11	intronic	a	g	0.2048	0.0138	0.167	0.2433	0.0313	0.0068	4.834e-06	+++++++-+++-+-++++++-++++-+++++	0.6477	53915.7	intronic	MYH11	16	15872073	a	g	0.2121	0.016	0.0107	0.1329	26938	0.960117	29	0.3903
rs86669	22	41010744			t	c	0.5357	0.0177	0.4625	0.5638	-0.0259	0.0057	4.852e-06	+---++?+---+?----+--+++-------+	0.1919	50438	upstream	TCF20	22	42680800	t	c	0.5359	0.0011	0.0087	0.9038	27541	0.970487	29	0.6892
rs2075514	16	15780110	MYH11	intronic	a	g	0.7953	0.0137	0.7581	0.8329	-0.0312	0.0068	4.911e-06		0.6417	53189	intronic	MYH11	16	15872609	a	g	0.7918	-0.0168	0.0108	0.1176	26919	0.95449	29	0.4496
rs80506	22	41019084			a	t	0.4798	0.0156	0.4301	0.5727	-0.0275	0.006	4.948e-06	+-----?+-+-+-----+--++++------+	0.4071	52866.7	intergenic	TCF20(dist=9207),LINC01315(dist=71266)	22	42689140	a	t	0.461	-0.0015	0.0089	0.8688	25549	0.92734	29	0.5957
rs4262965	16	15778259	MYH11	intronic	a	g	0.205	0.0139	0.1669	0.2436	0.0316	0.0069	5.042e-06	+++++?+-+++-+-++++++-++++-+++++	0.6059	51870.8	intronic	MYH11	16	15870758	a	g	0.2047	0.0142	0.0109	0.1919	26537	0.95542	29	0.3016
rs4482303	16	15778378	MYH11	intronic	t	c	0.205	0.0138	0.1669	0.2435	0.0312	0.0068	5.083e-06	+++++++-+++-+-++++++-++++-+++++	0.6465	53188.8	intronic	MYH11	16	15870877	t	c	0.2086	0.0155	0.0107	0.1492	26909	0.961707	29	0.3539
rs2359669	3	35527305			t	c	0.3765	0.0188	0.3494	0.4168	-0.0257	0.0057	5.208e-06	+---------+-+-+---+++-+-+------	0.7035	53908.2	intergenic	LOC101928135(dist=116786),ARPP21(dist=128365)	3	35552301	t	c	0.3715	-0.0403	0.0089	6.202e-06	27549	1.01035	29	0.09651
rs13303	3	52533048	STAB1/NT5DC2	coding/3 downstream	t	c	0.4374	0.0138	0.3758	0.4786	-0.0254	0.0056	5.21e-06		0.8781	53187.3	exonic	STAB1	3	52558008	t	c	0.4308	-0.002	0.0088	0.8211	26770	0.983487	29	0.1474
rs2075515	16	15779820	MYH11	intronic	a	g	0.2047	0.0137	0.1671	0.2431	0.0311	0.0068	5.251e-06	+++++++-+++-+-++++++-++++-+++++	0.6534	53915.7	intronic	MYH11	16	15872319	a	g	0.2066	0.0155	0.0108	0.1497	26922	0.95763	29	0.372
rs1569300	16	15778249	MYH11	intronic	a	g	0.2051	0.0137	0.1669	0.2437	0.0311	0.0068	5.342e-06	+++++++-+++-+-++++++-++++-+++++	0.6515	53188.8	intronic	MYH11	16	15870748	a	g	0.2065	0.0162	0.0108	0.1329	26522	0.955897	29	0.3661
rs307120	18	35873937			t	c	0.3094	0.0172	0.2393	0.3595	-0.0277	0.0061	5.343e-06		0.5961	53190.1	intergenic	MIR924HG(dist=287980),LINC01477(dist=26311)	18	37619939	t	c	0.3143	-0.0071	0.0094	0.4541	26935	0.963403	29	0.1247
rs17080319	3	48707484	IP6K2	coding	t	c	0.8796	0.0105	0.8522	0.9121	-0.0387	0.0085	5.379e-06	+-+---+---+-------+++--++------	0.2241	53189.8	exonic	IP6K2	3	48732480	t	c	0.8815	-0.0232	0.0133	0.08243	27749	0.9973	29	0.0817
rs4541094	16	15778236	MYH11	intronic	t	c	0.2052	0.0137	0.1668	0.2439	0.0311	0.0068	5.412e-06	+++++++-+++-+-++++++-++++-+++++	0.6549	53184.8	intronic	MYH11	16	15870735	t	c	0.2043	0.0137	0.0109	0.2061	26525	0.95568	29	0.296
rs134870	22	40982261			t	c	0.4634	0.0172	0.4372	0.5369	0.025	0.0055	5.437e-06	-+++--?-+++-+++++-++---+++++++-	0.1835	52862.8	intronic	TCF20	22	42652317	t	c	0.4622	0.0009	0.0087	0.9153	27822	0.980853	29	0.6818
rs13100563	3	60037065	FHIT	intronic	a	g	0.1167	0.0116	0.0962	0.1567	-0.0393	0.0086	5.5e-06	+--++-+----+--+--++-+-+----+-+-	0.3492	53190.1	intronic	FHIT	3	60062025	a	g	0.118	0.008	0.0134	0.5513	27828	1.01283	29	0.09651
rs134866	22	40980607			t	c	0.5367	0.0172	0.4631	0.5628	-0.025	0.0055	5.575e-06	+---++?+---+-----+--+++-------+	0.1814	52862.8	intronic	TCF20	22	42650663	t	c	0.5367	-0.0002	0.0087	0.9769	27767	0.981383	29	0.6427
rs11075280	16	15777988	MYH11	intronic	a	g	0.2054	0.0137	0.1668	0.244	0.0311	0.0068	5.695e-06	+++++++-+++-+-++++++-++++-+++++	0.6575	53188.9	intronic	MYH11	16	15870487	a	g	0.2118	0.0157	0.0106	0.1394	26949	0.97997	29	0.3781
rs7612855	3	35507763			t	c	0.375	0.0189	0.3493	0.415	-0.0257	0.0057	5.799e-06	+---------+-+-+---+++-+-+--+---	0.6934	53187.9	intergenic	LOC101928135(dist=97244),ARPP21(dist=147907)	3	35532759	t	c	0.3693	-0.041	0.0089	4.089e-06	27510	1.0112	29	0.1026
rs773107	12	54655773	RAB5B	intronic	a	g	0.6766	0.016	0.643	0.7202	-0.0267	0.0059	5.8e-06		0.3114	53190.9	intronic	RAB5B	12	56369506	a	g	0.6807	-0.0037	0.0093	0.6916	27108	0.98646	29	0.5875
rs6884773	5	87751221	TMEM161B_AS1	intronic	a	g	0.7517	0.023	0.692	0.797	-0.0289	0.0064	5.802e-06		0.2909	53187.8	ncRNA_intronic	LOC102546226,TMEM161B-AS1	5	87715465	a	g	0.7269	-0.0196	0.0097	0.04382	27741	1.01866	29	0.2154
rs11153969	6	98464941			t	c	0.3731	0.0215	0.2966	0.4145	0.026	0.0057	5.804e-06	++++-+-++-+++-+++++-++-+-+-++++	0.1116	53188.1	intergenic	LOC101927314(dist=201427),MIR2113(dist=114187)	6	98358220	t	c	0.381	0.0251	0.0089	0.00484	27587	0.993047	29	0.8939
rs12637325	3	35518432			c	g	0.6248	0.019	0.5845	0.6509	0.0257	0.0057	5.827e-06	-+++++++++-+-+-+++---+-+-++-+++	0.7395	53187.8	intergenic	LOC101928135(dist=107913),ARPP21(dist=137238)	3	35543428	c	g	0.6307	0.0404	0.0089	5.708e-06	27544	1.0151	29	0.07575
rs7208505	17	54542511	SKA2	3 utr	a	g	0.6079	0.0162	0.5853	0.6875	0.0257	0.0057	5.89e-06	+++-+--++-++++++++++-+-++++-+-+	0.5544	53908.7	UTR3	SKA2(NM_182620:c.*1909T>C,NM_001100595:c.*1965T>C)	17	57187729	a	g	0.6067	0.0133	0.0088	0.1333	27674	0.981003	29	0.3763
rs12635118	3	35506554			t	g	0.6252	0.0187	0.5855	0.6507	0.0257	0.0057	5.932e-06	-+++++++++-+-+-+++---+-+-++-+++	0.6669	53913.9	intergenic	LOC101928135(dist=96035),ARPP21(dist=149116)	3	35531550	t	g	0.6309	0.0398	0.0089	8.002e-06	27492	1.01092	29	0.1068
rs7434251	3	35527396			t	g	0.6236	0.0188	0.5832	0.6506	0.0256	0.0057	6.003e-06	-+++++++++-+-+-+++---+-+-++++++	0.7176	53187.2	intergenic	LOC101928135(dist=116877),ARPP21(dist=128274)	3	35552392	t	g	0.6271	0.04	0.0089	6.91e-06	27530	1.00982	29	0.09966
rs6561938	13	57164223	PCDH17	intronic	t	c	0.7045	0.0166	0.6743	0.7494	0.0276	0.0061	6.008e-06	++++-+++-+-+++-++++-+-+-+++-+++	0.5173	53189.9	intronic	PCDH17	13	58266222	t	c	0.7045	0.0079	0.0095	0.4086	26896	0.977047	29	0.659
rs8130984	21	39561836	BRWD1	intronic	a	c	0.6468	0.0182	0.6126	0.7706	-0.0267	0.0059	6.175e-06	+----+------?------+-+-+-+-----	0.1912	50761.2	intronic	BRWD1	21	40639966	a	c	0.6503	-0.013	0.0091	0.1528	27791	0.990673	29	0.0392
rs13081028	3	52530356	STAB1	intronic	a	g	0.5619	0.0141	0.5214	0.6242	0.0252	0.0056	6.333e-06	+++++++++++-+-++++++++++++---++	0.8969	53187.3	intronic	STAB1	3	52555316	a	g	0.5665	0.0037	0.0088	0.6697	26757	0.98437	29	0.1221
rs8132285	21	39577622	BRWD1	intronic	t	c	0.6416	0.0191	0.6089	0.7697	-0.0265	0.0059	6.372e-06	+----+----+-?--------+-+++-----	0.2023	50761.2	intronic	BRWD1	21	40655752	t	c	0.6474	-0.0136	0.009	0.1342	27781	0.989913	29	0.02836
rs17813294	6	98571329			c	g	0.8154	0.0132	0.7881	0.8644	-0.0347	0.0077	6.487e-06		0.5501	51673.9	intergenic	LOC101927314(dist=307815),MIR2113(dist=7799)	6	98464608	c	g	0.8165	-0.0309	0.0116	0.0076	24887	0.910297	29	0.5775
rs17702251	3	35527622			a	c	0.6246	0.0188	0.5832	0.651	0.0255	0.0057	6.535e-06	-+++++++++-+-+-+++---+-+-++++++	0.7271	53187.2	intergenic	LOC101928135(dist=117103),ARPP21(dist=128048)	3	35552618	a	c	0.6356	0.0408	0.009	5.278e-06	27505	1.00593	29	0.08414
rs17014925	3	24622532			a	g	0.9533	0.0118	0.9134	0.9759	-0.0621	0.0138	6.756e-06	+-----+-----+-----+-++------+--	0.895	53191.3	intergenic	MIR4792(dist=84602),RARB(dist=568295)	3	24647528	a	g	0.9569	0.0053	0.0218	0.807	27740	0.96931	29	0.1065
rs1476596	17	53840357	RNF43	intronic	a	g	0.6147	0.0148	0.585	0.6972	0.0255	0.0057	6.814e-06	+++-+++-+-++++++++++---++++++-+	0.6968	53910.4	intronic	RNF43	17	56485358	a	g	0.6077	0.013	0.0088	0.1416	27802	0.98239	29	0.2782
rs1357449	3	35525030			a	g	0.3766	0.0188	0.3494	0.4168	-0.0254	0.0056	6.848e-06	+---------+-+-+---+++-+-+------	0.7182	53915	intergenic	LOC101928135(dist=114511),ARPP21(dist=130640)	3	35550026	a	g	0.373	-0.0398	0.0089	7.492e-06	27555	1.0107	29	0.1007
rs1041646	13	57312141			t	c	0.7255	0.0159	0.6957	0.763	0.0278	0.0062	6.849e-06	++++++-+++-+-+-+++-+-++-+-+++++	0.5133	53188.7	intergenic	PCDH17(dist=111075),LOC101926897(dist=325821)	13	58414140	t	c	0.7313	0.01	0.0097	0.3034	27819	1.00931	29	0.1815
rs9941894	21	39555928	BRWD1	intronic	a	g	0.3527	0.0185	0.2294	0.3874	0.0265	0.0059	6.937e-06	-++++-+++--+?++++++-+-+-+-+++++	0.1904	51483.2	intronic	BRWD1	21	40634058	a	g	0.3487	0.0126	0.0091	0.1651	27765	0.988787	29	0.0362
rs17264075	13	57287237			a	g	0.2751	0.0154	0.2369	0.3047	-0.0277	0.0062	6.971e-06		0.523	53188.1	intergenic	PCDH17(dist=86171),LOC101926897(dist=350725)	13	58389236	a	g	0.2688	-0.0104	0.0097	0.2823	27816	1.0104	29	0.1447
rs12428841	13	57289492			t	c	0.7248	0.0154	0.6953	0.7632	0.0277	0.0062	6.986e-06	++++++-+++-+-+-+++-+-++-+-+++++	0.522	53187.1	intergenic	PCDH17(dist=88426),LOC101926897(dist=348470)	13	58391491	t	c	0.731	0.0106	0.0097	0.274	27820	1.01014	29	0.1802
rs2320925	13	57283381			t	g	0.2753	0.0154	0.2369	0.305	-0.0277	0.0062	7.021e-06		0.5222	53188.1	intergenic	PCDH17(dist=82315),LOC101926897(dist=354581)	13	58385380	t	g	0.269	-0.0104	0.0097	0.2852	27819	1.01034	29	0.1755
rs7214892	17	54420183	TRIM37	intronic	a	g	0.6812	0.0334	0.6224	0.7567	0.0287	0.0064	7.096e-06	+++++-+++-+++++++++?-?-+-++++++	0.5159	52753.3	intronic	TRIM37	17	57065401	a	g	0.6219	0.0163	0.0089	0.06859	27681	0.973343	29	0.1397
rs1334299	13	57277499			a	g	0.2751	0.0155	0.2369	0.305	-0.0277	0.0062	7.121e-06		0.519	53188.1	intergenic	PCDH17(dist=76433),LOC101926897(dist=360463)	13	58379498	a	g	0.2684	-0.0099	0.0097	0.3108	27819	1.0081	29	0.1482
rs2301867	17	53835073	RNF43	intronic	a	t	0.3853	0.0148	0.3028	0.4154	-0.0254	0.0057	7.345e-06		0.6936	53187.4	UTR5	RNF43(NM_001305545:c.-39119T>A)	17	56480074	a	t	0.3926	-0.0132	0.0088	0.1359	27824	0.983773	29	0.2756
rs1334290	13	57319685			a	g	0.2738	0.0163	0.2371	0.3042	-0.0278	0.0062	7.378e-06		0.5099	53188.7	intergenic	PCDH17(dist=118619),LOC101926897(dist=318277)	13	58421684	a	g	0.2687	-0.01	0.0097	0.3021	27807	1.00833	29	0.1912
rs12986588	2	79969833	CTNNA2	intronic	t	c	0.0454	0.0063	0.0205	0.0686	0.0605	0.0135	7.4e-06	-+++-++-++++++++++----++-++-+++	0.2389	53191.4	intronic	CTNNA2	2	80116325	t	c	0.0425	-0.0567	0.0221	0.01025	27752	0.966403	29	0.7901
rs9537782	13	57186881	PCDH17	intronic	t	c	0.3159	0.0134	0.2691	0.3465	-0.0273	0.0061	7.472e-06		0.4564	50764	intronic	PCDH17	13	58288880	t	c	0.3194	-0.0086	0.0093	0.3521	27430	0.98619	29	0.7123
rs6552242	4	178716396			a	g	0.5041	0.0176	0.4532	0.5446	0.0247	0.0055	7.563e-06	+-++-+-++-+++++++++++--+++++--+	0.9178	53186.8	intergenic	AGA(dist=115745),LINC01098(dist=170509)	4	178479402	a	g	0.4973	0.0158	0.0086	0.06639	27513	1.00355	29	0.3592
rs9537777	13	57159918	PCDH17	intronic	a	g	0.2252	0.0166	0.1651	0.2512	-0.0306	0.0068	7.624e-06		0.7707	50746.9	intronic	PCDH17	13	58261917	a	g	0.2137	-0.0146	0.0107	0.1715	26960	0.985747	29	0.1932
rs8128102	21	39528284	BRWD1	intronic	a	g	0.3564	0.0185	0.2302	0.3911	0.0263	0.0059	7.628e-06	-++++-++++-+?++++++-+-+---+++++	0.1826	50761.5	intronic	BRWD1	21	40606414	a	g	0.352	0.0144	0.0091	0.1115	27771	0.989183	29	0.02077
rs12658240	5	81209021			t	c	0.2372	0.0139	0.2104	0.2816	0.0291	0.0065	7.738e-06	+++++++-++--+-++++-+-+++++++--+	0.8042	53908.5	intergenic	SSBP2(dist=126193),ATG10(dist=94579)	5	81173265	t	c	0.2232	0.0143	0.0105	0.1729	27358	0.959887	29	0.6016
rs6905544	6	98518352			a	g	0.3983	0.0204	0.3114	0.4367	0.025	0.0056	7.795e-06	++++-++-+++++-+++++--+-+-+-++++	0.2147	53186.9	intergenic	LOC101927314(dist=254838),MIR2113(dist=60776)	6	98411631	a	g	0.4023	0.0226	0.0088	0.009863	27799	0.997953	29	0.6976
rs6997	3	49428838	TCTA/AMT	3 utr/3 downstream	t	c	0.3062	0.0215	0.2563	0.426	0.0267	0.006	7.929e-06	++++-+-+++--+++++-+--++-+++++++	0.3407	53914.4	UTR3	TCTA(NM_022171:c.*1539T>C)	3	49453834	t	c	0.3201	0.0113	0.0092	0.2198	27832	1.00694	29	0.2243
rs2347503	8	32352369	NRG1	intronic	a	g	0.9226	0.0075	0.8973	0.9467	-0.0465	0.0104	7.941e-06	+----+-----+++----+--------++--	0.8666	53190	intronic	NRG1	8	32232827	a	g	0.9139	0.0005	0.0156	0.9743	27724	0.991987	29	0.384
rs6779524	3	49425453	RHOA	5 upstream	t	c	0.3062	0.0215	0.2564	0.426	0.0267	0.006	7.951e-06	++++-+-+++--+++++-+--++-+++++++	0.3365	53187.4	intronic	TCTA	3	49450449	t	c	0.3198	0.011	0.0092	0.2352	27823	1.00672	29	0.2274
rs13024343	2	79983818	CTNNA2	intronic	a	t	0.0464	0.0066	0.0208	0.0684	0.0602	0.0135	7.958e-06	-+++-++-++++++++++----++-++-+++	0.2231	53191.4	intronic	CTNNA2	2	80130310	a	t	0.044	-0.051	0.0217	0.01879	27665	0.964523	29	0.8145
rs1942771	18	69362725			a	c	0.2421	0.0147	0.212	0.3046	0.0295	0.0066	8.019e-06	++++++++--+++++++--+++++-++-+-+	0.9358	53189	intergenic	LOC100505817(dist=194621),FBXO15(dist=528843)	18	71211745	a	c	0.2413	-0.0061	0.0102	0.5494	26828	0.952367	29	0.654
rs9537796	13	57242420			a	g	0.7359	0.014	0.7008	0.7757	0.0287	0.0064	8.038e-06	++++-+-+++-+?+-+++-+-++-+-+++++	0.6089	50762.3	intergenic	PCDH17(dist=41354),LOC101926897(dist=395542)	13	58344419	a	g	0.7436	0.0154	0.0099	0.1207	27788	1.00565	29	0.2514
rs9537797	13	57243620			a	g	0.7359	0.014	0.7008	0.7757	0.0287	0.0064	8.045e-06	++++-+-+++-+?+-+++-+-++-+-+++++	0.6067	50762.4	intergenic	PCDH17(dist=42554),LOC101926897(dist=394342)	13	58345619	a	g	0.744	0.0156	0.0099	0.1157	27783	1.00577	29	0.2479
rs11922013	3	49433359	NICN1/AMT	3 downstream/intronic	c	g	0.3062	0.0215	0.2562	0.426	0.0267	0.006	8.167e-06	++++-+-+++--+++++-+--++-+++++++	0.336	53187.4	intronic	AMT	3	49458355	c	g	0.3201	0.0113	0.0092	0.2217	27802	1.00659	29	0.265
rs17014947	3	24626385			t	c	0.9535	0.0117	0.9133	0.976	-0.0611	0.0137	8.188e-06	+-----+-----+--0--+-++------+--	0.9034	53191.1	intergenic	MIR4792(dist=88455),RARB(dist=564442)	3	24651381	t	c	0.9571	0.0016	0.0217	0.9406	27773	0.978687	29	0.1487
rs6809216	3	49387563	RHOA	intronic	a	g	0.3063	0.0214	0.2564	0.4261	0.0267	0.006	8.221e-06	++++-+-+++--+++++-+--++-+++++++	0.346	53187.4	intronic	RHOA	3	49412559	a	g	0.3202	0.0115	0.0092	0.2123	27826	1.0066	29	0.2017
rs6446272	3	49438291	NICN1	intronic	a	g	0.306	0.0214	0.2561	0.4259	0.0267	0.006	8.234e-06	++++-+-+++--+++++-+--++-+++++++	0.3358	53187.4	intronic	NICN1	3	49463287	a	g	0.32	0.0103	0.0092	0.2639	27815	1.0067	29	0.2781
rs7379133	5	2202210			a	t	0.9819	0.0031	0.9693	0.9922	0.1113	0.025	8.238e-06	+-+++++?-++++++-+-+++-+++++++?+	0.7735	52097.8	intergenic	CTD-2194D22.4(dist=248606),LOC100506858(dist=154624)	5	2149210	a	t	0.9767	-0.0292	0.0314	0.3511	27115	0.842557	29	0.8519
rs2842385	6	19186253	LOC101928519	intronic	a	g	0.8052	0.0117	0.741	0.8288	-0.0311	0.007	8.289e-06		0.5705	53189.1	ncRNA_intronic	LOC101928519	6	19078274	a	g	0.8106	-0.014	0.011	0.2051	27713	0.986707	29	0.6438
rs9898916	17	54403442	PPM1E	intronic	t	c	0.6508	0.014	0.6208	0.7193	0.0273	0.0061	8.325e-06	+++-+-+++-++?+++++++---++++++++	0.6432	50763.9	intronic	PPM1E	17	57048660	t	c	0.6224	0.0179	0.0089	0.04451	27784	0.979623	29	0.1239
rs1480997	8	21528737			a	g	0.0927	0.0101	0.0638	0.1165	0.0558	0.0125	8.364e-06	+++++++?+++-++++++++--++-++-+++	0.6565	51674.2	intergenic	LOC101929172(dist=317497),GFRA2(dist=65073)	8	21484457	a	g	0.0658	-0.0088	0.0193	0.6488	25597	0.793207	29	0.7627
rs11706370	3	49416095	RHOA	intronic	a	g	0.3063	0.0215	0.2565	0.4258	0.0267	0.006	8.397e-06	++++-+-+++--+++++-+--++-+++++++	0.3426	53188	intronic	RHOA	3	49441091	a	g	0.3199	0.0106	0.0092	0.2497	27823	1.00582	29	0.2441
rs2735306	21	39635004	HMGN1	3 downstream	a	g	0.3391	0.0176	0.2379	0.374	0.0258	0.0058	8.44e-06	-++++-+++++++++++++-+-+-+-+++++	0.09801	53914.2	intergenic	BRWD1-AS1(dist=17990),HMGN1(dist=1107)	21	40713134	a	g	0.3364	0.0051	0.0092	0.5789	27753	0.988931	28	0.2528
rs7646366	3	49445672			a	g	0.3063	0.0212	0.256	0.4259	0.0266	0.006	8.489e-06	++++-+-+++--+++++-+--++-+++++++	0.3374	53187.4	intergenic	NICN1(dist=3911),DAG1(dist=35468)	3	49470668	a	g	0.3199	0.0108	0.0092	0.2431	27806	1.00606	29	0.2418
rs2026267	21	39633347			a	c	0.3391	0.0176	0.2381	0.3743	0.0258	0.0058	8.516e-06	-++++-+++++++++++++-+-+-+-+++++	0.09128	53189	intergenic	BRWD1-AS1(dist=16333),HMGN1(dist=2764)	21	40711477	a	c	0.3362	0.0047	0.0091	0.6064	27808	0.993348	28	0.2636
rs1316294	4	178716816			a	g	0.4966	0.0177	0.4557	0.5476	-0.0245	0.0055	8.611e-06	-+--+-+--+-----------++------+-	0.9068	53187.9	intergenic	AGA(dist=116165),LINC01098(dist=170089)	4	178479822	a	g	0.5012	-0.0168	0.0086	0.05238	27489	1	29	0.4172
rs11711485	3	49466987			t	g	0.3062	0.0211	0.256	0.4259	0.0266	0.006	8.658e-06	++++-+-+++--+++++-+--++-+++++++	0.3543	53187.4	intergenic	NICN1(dist=25226),DAG1(dist=14153)	3	49491983	t	g	0.3176	0.0095	0.0092	0.3052	27832	1.00696	29	0.2001
rs9527706	13	57300480			a	g	0.7315	0.0145	0.6988	0.7681	0.0283	0.0064	8.674e-06	++++++-+++-+?+-+++-+-++-+-+++++	0.4685	50766	intergenic	PCDH17(dist=99414),LOC101926897(dist=337482)	13	58402479	a	g	0.739	0.0061	0.0098	0.5353	27687	1.00731	29	0.1489
rs3811699	3	49371364	GPX1/RHOA	5 upstream/3 downstream	t	c	0.6939	0.0214	0.5739	0.7437	-0.0267	0.006	8.738e-06		0.3644	53187.4	upstream;downstream	GPX1;RHOA	3	49396360	t	c	0.6799	-0.0108	0.0092	0.2423	27784	1.00353	29	0.2021
rs1987628	3	49374263	RHOA	intronic	a	g	0.3061	0.0214	0.2564	0.4261	0.0266	0.006	8.762e-06	++++-+-+++--+++++-+--++-+++++++	0.3582	53187.4	intronic	RHOA	3	49399259	a	g	0.3199	0.0107	0.0092	0.2455	27809	1.00537	29	0.2177
rs2776307	21	39635703	HMGN1	3 downstream	c	g	0.661	0.0176	0.626	0.7621	-0.0258	0.0058	8.797e-06	+----+-------------+-+-+-+-----	0.09657	53914.7	downstream	HMGN1	21	40713833	c	g	0.6638	-0.0052	0.0092	0.572	27710	0.986741	28	0.2941
rs17062101	3	60037694	FHIT	intronic	a	g	0.8847	0.0113	0.8437	0.9047	0.0385	0.0087	8.836e-06	-++--+-++++-++-++--0-+-++++-+-+	0.4457	53917	intronic	FHIT	3	60062654	a	g	0.8827	-0.0043	0.0134	0.7494	27827	1.01276	29	0.2003
rs12987105	2	79991048	CTNNA2	intronic	t	c	0.9534	0.0063	0.933	0.9781	-0.0605	0.0136	8.866e-06	+---+--+----------++++--+--+---	0.2677	53191.6	intronic	CTNNA2	2	80137537	t	c	0.9546	0.0467	0.0214	0.02912	27619	0.959207	29	0.8337
rs9537780	13	57169353	PCDH17	intronic	a	t	0.2259	0.0163	0.1657	0.2513	-0.0304	0.0068	8.915e-06		0.7955	50762.9	intronic	PCDH17	13	58271352	a	t	0.216	-0.0119	0.0107	0.2627	26911	0.983853	29	0.1925
rs9477970	6	19190642	LOC101928519	intronic	a	t	0.1741	0.0116	0.1487	0.2346	0.0332	0.0075	8.953e-06	+++++-++++++?++-+++++++++++-+++	0.8151	50763.5	ncRNA_intronic	LOC101928519	6	19082663	a	t	0.1799	0.014	0.0113	0.2144	27566	0.98001	29	0.7985
rs1873625	3	49641968	BSN	intronic	a	c	0.2946	0.0208	0.2438	0.4031	0.0269	0.0061	8.994e-06	++++-+-+++--+++++-+--++-+++++++	0.3143	53187.6	intronic	BSN	3	49666964	a	c	0.3116	0.0105	0.0093	0.2596	27770	1.00276	29	0.1599
rs157582	19	50088059	TOMM40	intronic	t	c	0.2077	0.0232	0.1645	0.2678	-0.0355	0.008	8.995e-06	-?---++-----?+-----?+++------++	0.05874	41591.3	intronic	TOMM40	19	45396219	t	c	0.2166	-0.0169	0.0113	0.1365	23737	0.906121	27	0.6812
rs2303319	2	161932910	PSMD14	intronic	t	c	0.0812	0.0121	0.0614	0.1168	0.0451	0.0102	9.043e-06	-+--+++++++++-+?++++-+++--+++++	0.7229	52374.2	intronic	PSMD14	2	162224664	t	c	0.0816	0.0171	0.0158	0.2791	27850	0.984567	29	0.7855
rs12467117	2	161934561	PSMD14	intronic	t	g	0.0811	0.0121	0.0614	0.1167	0.0451	0.0102	9.125e-06	-+--+++++++++-+?++++-+++--+++++	0.7212	52374.2	intronic	PSMD14	2	162226315	t	g	0.0815	0.0167	0.0158	0.2899	27857	0.9865	29	0.8105
rs6803222	3	49640980	BSN	intronic	t	g	0.7052	0.0208	0.5967	0.7561	-0.0269	0.0061	9.133e-06		0.3153	53187.6	intronic	BSN	3	49665976	t	g	0.6883	-0.0108	0.0093	0.2451	27774	1.00319	29	0.1711
rs9814607	3	173168276			a	t	0.821	0.0238	0.7646	0.8831	0.0413	0.0093	9.147e-06	+?+++++-++--?++++-++-+-+-++++--	0.277	41592.7	intergenic	TMEM212-AS1(dist=67052),FNDC3B(dist=71836)	3	171685582	a	t	0.8311	-0.0018	0.0123	0.8815	24617	0.87632	29	0.8088
rs2172252	3	49653311	BSN	intronic	a	t	0.7072	0.0209	0.5976	0.7566	-0.0269	0.0061	9.183e-06		0.358	53187.6	intronic	BSN	3	49678307	a	t	0.6966	-0.0096	0.0093	0.3029	27842	1.00898	29	0.1853
rs2836921	21	39437940			a	g	0.3437	0.0197	0.2046	0.4041	0.0262	0.0059	9.267e-06	-++++-+++--++++++++++-+--++++++	0.1621	53918	intergenic	LOC101928435(dist=166370),PSMG1(dist=31302)	21	40516070	a	g	0.3397	0.014	0.0092	0.1282	27346	0.9702	29	0.01266
rs4763555	12	10612723			a	g	0.2533	0.0144	0.1978	0.2876	0.0283	0.0064	9.267e-06	++++-?+++++++-+++--++++++++++++	0.7898	51870	intergenic	KLRC1(dist=114172),KLRAP1(dist=19621)	12	10721456	a	g	0.2529	0.0129	0.01	0.1969	27842	0.983173	29	0.09788
rs705702	12	54676903	RAB5B/SUOX	3 downstream/5 upstream	a	g	0.6739	0.0148	0.6419	0.7145	-0.0261	0.0059	9.279e-06		0.2243	53911.6	upstream;downstream	SUOX;RAB5B	12	56390636	a	g	0.6814	-0.0059	0.0093	0.5285	27080	0.988093	29	0.5743
rs7326551	13	57175307	PCDH17	intronic	a	c	0.7574	0.0151	0.7279	0.818	0.0285	0.0064	9.38e-06	++++-+-+++-+++--++-+-++-+-+++++	0.6035	53916	intronic	PCDH17	13	58277306	a	c	0.7619	0.0091	0.0102	0.3725	27468	1.00019	29	0.2381
rs705698	12	54670954	RAB5B	intronic	t	c	0.674	0.0147	0.6418	0.7145	-0.026	0.0059	9.535e-06		0.2429	53187.6	intronic	RAB5B	12	56384687	t	c	0.6806	-0.0073	0.0093	0.4347	27128	0.993493	29	0.6447
rs1840593	21	42499742	ABCG1	intronic	a	g	0.2523	0.0283	0.1648	0.3464	-0.0293	0.0066	9.607e-06		0.2088	53190.5	intronic	ABCG1	21	43626673	a	g	0.2751	0.0065	0.0097	0.5032	27173	0.974047	29	0.8044
rs773108	12	54656178	RAB5B	intronic	a	g	0.6742	0.0151	0.6414	0.7146	-0.026	0.0059	9.796e-06		0.2594	53187.3	intronic	RAB5B	12	56369911	a	g	0.6823	-0.0053	0.0093	0.5704	27149	0.989123	29	0.6115
rs2194726	2	161954078	PSMD14	intronic	t	c	0.0807	0.012	0.0614	0.1168	0.0449	0.0102	9.886e-06	-+--+++++++++-+?++++-+++--+++++	0.7267	52371	intronic	PSMD14	2	162245832	t	c	0.0818	0.0172	0.0158	0.2754	27854	0.98451	29	0.7661
rs2300861	14	32364532	AKAP6	intronic	t	c	0.53	0.011	0.507	0.583	0.0245	0.0055	9.901e-06	+++++++++++-+++-+--++++--++++++	0.6	53187	intronic	AKAP6	14	33294781	t	c	0.5213	0.0219	0.0089	0.0137	24700	0.95654	29	0.9518

## Sheet: Table.S4
					UKBiobank Verbal Reasoning Results													COGENT RESULTS
SNP number	Chromosome	Position	Allele 1	Allele 2	N	P-value	β	MAF	INFO	Gene	Function	VARIANT_EFFECT	AFFECTED_GENE	CHR	BP	A1	A2	A1_FRQ	EFFECT	SE	PVALUE	NMISS	INFO	HET_DF	HET_P
rs12170228	22	42247695	T	C	36035	3.21e-08	-0.0416996	0.442404	0.991205	bK250D10.C22.8/SREBF2	intronic	intronic	SREBF2	22	42247695	t	c	0.4305	-0.0215	0.0077	0.005297	34843	0.995991	34	0.04373
rs7288536	22	42243618	C	T	36035	4.55e-08	-0.0412138	0.437435	0.99411	bK250D10.C22.8/SREBF2	intronic	intronic	SREBF2	22	42243618	t	c	0.5733	0.0212	0.0077	0.006021	34944	0.994274	34	0.0842
rs4269017	22	42239938	C	T	36035	3.7e-08	-0.04142	0.436833	0.997485	bK250D10.C22.8/SREBF2	intronic	intronic	SREBF2	22	42239938	t	c	0.5733	0.0212	0.0077	0.006056	34932	0.995731	34	0.09526
rs9611674	22	42226950	T	C	36035	3.38e-08	-0.0415633	0.437334	0.996119	bK250D10.C22.8	intronic	intergenic	CCDC134(dist=4647),SREBF2(dist=2133)	22	42226950	t	c	0.4274	-0.0209	0.0077	0.006777	34910	0.996083	34	0.09307
rs13057991	22	42229562	T	C	36035	4.66e-08	-0.0411714	0.436763	0.994893	bK250D10.C22.8/SREBF2	intronic	intronic	SREBF2	22	42229562	t	c	0.4266	-0.0209	0.0077	0.006791	34932	0.996197	34	0.1045
rs2854740	22	42538897	G	A	36035	1.21e-10	-0.0485905	0.45869	0.968045	CYP2D7P1	5upstream/intronic/non-coding intronic	ncRNA_intronic	CYP2D7	22	42538897	a	g	0.5472	0.0145	0.0077	0.06107	33861	0.968037	34	0.3891
rs133383	22	42473603	T	C	36035	7.42e-11	-0.0487823	0.46194	1	FAM109B/SMDT1	coding/5upstream	exonic	FAM109B	22	42473603	t	c	0.4486	-0.014	0.0077	0.06793	35061	0.98582	34	0.5565
rs9771228	7	32322496	C	T	36035	4.18e-08	-0.0427273	0.357414	0.997868	PDE1C	intronic	intronic	PDE1C	7	32322496	t	c	0.6468	0.0143	0.008	0.07376	35005	1.00091	34	0.3267
rs2284087	22	42485671	C	T	36035	3.95e-11	0.049272	0.46345	0.999219	NDUFA6/NDUFA6-AS1	intronic/5upstream	intronic	NDUFA6	22	42485671	t	c	0.4507	-0.0137	0.0077	0.07456	35133	0.985671	34	0.5546
rs1800754	22	42537597	G	A	36035	3.7e-11	-0.0495102	0.464841	0.982546	CYP2D7P1	5utr/coding/non-coding/non-coding intronic	ncRNA_exonic	CYP2D7	22	42537597	a	g	0.5449	0.0137	0.0077	0.0756	34269	0.973571	34	0.5936
rs7245	22	42481849	A	G	36035	3.95e-11	0.0493559	0.461476	0.996968	NDUFA6/SMDT1	3utr/3downstream	UTR3	NDUFA6(NM_002490:c.*338T>C)	22	42481849	a	g	0.5511	0.0136	0.0077	0.07729	35072	0.986691	34	0.5985
rs133373	22	42465788	A	G	36035	5.51e-11	-0.0489761	0.462195	0.99827	NAGA	intronic	intronic	NAGA	22	42465788	a	g	0.4496	-0.0134	0.0077	0.07984	35018	0.986186	34	0.525
rs5751191	22	42370991	C	T	36035	6.4e-09	-0.0434354	0.491354	0.984056	SEPT3	5upstream	intergenic	LINC00634(dist=16045),SEPT3(dist=1940)	22	42370991	t	c	0.502	0.0135	0.0077	0.07986	33873	0.961374	34	0.4442
rs133376	22	42466905	T	C	36035	5.2e-11	-0.0491063	0.460875	0.996203	NAGA	5upstream	upstream	NAGA	22	42466905	t	c	0.4477	-0.0131	0.0077	0.08914	34975	0.984946	34	0.5876
rs2013960	22	42457912	A	T	36035	1.6e-10	-0.047651	0.476463	0.998249	NAGA	intronic	intronic	NAGA	22	42457912	a	t	0.4679	-0.0127	0.0077	0.09598	35085	0.979589	34	0.7107
rs133348	22	42427949	T	C	36035	1.69e-10	-0.0475989	0.475767	0.99702	WBP2NL	non-coding intronic	intergenic	WBP2NL(dist=3472),NAGA(dist=26389)	22	42427949	t	c	0.4704	-0.0127	0.0077	0.09628	35017	0.979203	34	0.7655
rs1135840	22	42522613	C	G	36035	1.45e-10	-0.0464102	0.452962	1	CYP2D6/NDUFA6-AS1	coding/3downstream/non-coding intronic	exonic	CYP2D6	22	42522613	c	g	0.4427	-0.0129	0.0078	0.09918	32687	0.959251	34	0.4326
rs133358	22	42442539	T	A	36035	1.88e-10	-0.0474671	0.475924	0.998362	WBP2NL	non-coding intronic	intergenic	WBP2NL(dist=18062),NAGA(dist=11799)	22	42442539	a	t	0.5326	0.0126	0.0077	0.1	35029	0.97918	34	0.7314
rs133349	22	42428727	T	A	36035	2.01e-10	-0.0473619	0.476577	0.999046	WBP2NL	3downstream/non-coding intronic	intergenic	WBP2NL(dist=4250),NAGA(dist=25611)	22	42428727	a	t	0.5294	0.0125	0.0077	0.1026	35071	0.979783	34	0.7748
rs133335	22	42416056	G	A	36035	1.51e-10	-0.0476621	0.480172	1	WBP2NL	5utr/coding/non-coding	exonic	WBP2NL	22	42416056	a	g	0.5262	0.0124	0.0076	0.1052	35193	0.981409	34	0.7181
rs133340	22	42417687	A	T	36035	2.12e-10	-0.047286	0.479173	0.999608	WBP2NL	intronic/non-coding intronic	intronic	WBP2NL	22	42417687	a	t	0.4684	-0.0123	0.0077	0.1087	35133	0.979203	34	0.6822
rs133336	22	42416303	T	C	36035	2.24e-10	-0.0472215	0.479222	0.999533	WBP2NL	intronic/non-coding intronic	intronic	WBP2NL	22	42416303	t	c	0.4683	-0.0123	0.0077	0.1095	35170	0.980009	34	0.6871
rs133322	22	42405659	G	A	36035	9.58e-11	-0.0483294	0.478786	0.993717	WBP2NL	intronic/non-coding intronic	intronic	WBP2NL	22	42405659	a	g	0.5323	0.0122	0.0077	0.1123	35082	0.980077	34	0.6584
rs133357	22	42442235	T	C	36035	2.06e-10	-0.0473756	0.476008	0.997721	WBP2NL	non-coding intronic	intergenic	WBP2NL(dist=17758),NAGA(dist=12103)	22	42442235	t	c	0.468	-0.0121	0.0077	0.1132	35031	0.9785	34	0.7361
rs4822084	22	42435868	T	C	36035	1.9e-10	-0.0474296	0.476464	0.998907	WBP2NL	non-coding intronic	intergenic	WBP2NL(dist=11391),NAGA(dist=18470)	22	42435868	t	c	0.4704	-0.0121	0.0077	0.1145	35029	0.979731	34	0.7748
rs133346	22	42420855	T	G	36035	2.25e-10	-0.0472273	0.476679	0.999301	WBP2NL	intronic/non-coding intronic	intronic	WBP2NL	22	42420855	t	g	0.4701	-0.0121	0.0077	0.1145	35015	0.978217	34	0.7555
rs5758605	22	42541349	A	G	36035	8.72e-12	-0.051045	0.462854	0.98361	CYP2D7P1	5upstream	upstream	CYP2D7	22	42541349	a	g	0.4507	-0.0122	0.0077	0.1151	34197	0.973226	34	0.6624
rs5758553	22	42431429	A	G	36035	2.33e-10	-0.0472008	0.476735	0.998933	WBP2NL	non-coding intronic	intergenic	WBP2NL(dist=6952),NAGA(dist=22909)	22	42431429	a	g	0.4707	-0.0121	0.0077	0.1152	35063	0.979111	34	0.7542
rs133339	22	42416987	G	A	36035	1.03e-10	-0.0481251	0.479822	0.998603	WBP2NL	intronic/non-coding intronic	intronic	WBP2NL	22	42416987	a	g	0.526	0.0119	0.0077	0.1198	35135	0.981131	34	0.7105
rs2743461	22	42540551	G	A	36035	2.69e-11	-0.0497509	0.469518	0.984798	CYP2D7P1	5upstream/5utr/non-coding	ncRNA_exonic	CYP2D7	22	42540551	a	g	0.5421	0.0119	0.0077	0.1222	34100	0.970257	34	0.4569
rs133327	22	42407689	C	T	36035	2.34e-10	-0.0471631	0.479272	0.999847	WBP2NL	intronic/non-coding intronic	intronic	WBP2NL	22	42407689	t	c	0.5308	0.0117	0.0077	0.1279	35198	0.9803	34	0.6648
rs1063392	22	42454950	G	A	36035	1.92e-10	-0.0474358	0.476272	0.998681	NAGA/WBP2NL	3utr/3downstream	UTR3	NAGA(NM_000262:c.*1333T>C)	22	42454950	a	g	0.5322	0.0117	0.0077	0.1281	35075	0.979331	34	0.7212
rs133324	22	42406371	A	C	36035	2.53e-10	-0.0471114	0.479455	0.998195	WBP2NL	intronic/non-coding intronic	intronic	WBP2NL	22	42406371	a	c	0.4692	-0.0116	0.0077	0.1286	35204	0.980906	34	0.6627
rs133330	22	42409456	A	G	36035	2.64e-10	-0.0470369	0.479189	0.999585	WBP2NL	intronic/non-coding intronic	intronic	WBP2NL	22	42409456	a	g	0.4692	-0.0116	0.0077	0.1308	35174	0.980077	34	0.6621
rs133328	22	42408079	C	T	36035	2.31e-10	-0.0471989	0.478901	0.998882	WBP2NL	intronic/non-coding intronic	intronic	WBP2NL	22	42408079	t	c	0.5313	0.0115	0.0077	0.1316	35198	0.980617	34	0.7055
rs133321	22	42405322	G	A	36035	2.33e-10	-0.0471709	0.479335	0.999674	WBP2NL	intronic/non-coding intronic	intronic	WBP2NL	22	42405322	a	g	0.531	0.0115	0.0077	0.1319	35179	0.980326	34	0.6679
rs133326	22	42406885	A	G	36035	2.47e-10	-0.0471277	0.478827	0.998576	WBP2NL	intronic/non-coding intronic	intronic	WBP2NL	22	42406885	a	g	0.4693	-0.0115	0.0077	0.1339	35200	0.980449	34	0.6673
rs133323	22	42405922	C	T	36035	2.11e-10	-0.0472953	0.479116	0.999305	WBP2NL	intronic/non-coding intronic	intronic	WBP2NL	22	42405922	t	c	0.5307	0.0114	0.0077	0.1366	35198	0.980617	34	0.6588
rs6002571	22	42400416	G	A	36035	2.25e-10	0.0472073	0.47925	0.999877	WBP2NL	intronic/non-coding intronic	intronic	WBP2NL	22	42400416	a	g	0.4691	-0.0114	0.0077	0.1373	35180	0.980026	34	0.6535
rs133325	22	42406820	A	G	36035	2.86e-10	-0.0470284	0.480325	0.995842	WBP2NL	intronic/non-coding intronic	intronic	WBP2NL	22	42406820	a	g	0.4692	-0.0113	0.0077	0.1402	35192	0.980623	34	0.6673
rs129856	22	42399396	G	C	36035	2.34e-10	-0.047173	0.479101	0.999553	WBP2NL	intronic/non-coding intronic	intronic	WBP2NL	22	42399396	c	g	0.5309	0.0112	0.0076	0.142	35221	0.9814	34	0.6654
rs133314	22	42401841	A	G	36035	2.3e-10	-0.0471864	0.479337	0.99961	WBP2NL	intronic/non-coding intronic	intronic	WBP2NL	22	42401841	a	g	0.4691	-0.0112	0.0077	0.1428	35182	0.980446	34	0.6795
rs129855	22	42399325	A	G	36035	2.24e-10	-0.0472179	0.479177	0.99959	WBP2NL	intronic/non-coding intronic	intronic	WBP2NL	22	42399325	a	g	0.469	-0.0112	0.0076	0.1448	35217	0.981017	34	0.6621
rs133313	22	42401749	T	G	36035	1.97e-10	-0.0473673	0.47949	0.999243	WBP2NL	intronic/non-coding intronic	intronic	WBP2NL	22	42401749	t	g	0.4691	-0.0111	0.0077	0.1462	35188	0.980229	34	0.6537
rs129857	22	42399686	C	T	36035	2.25e-10	-0.0472169	0.479177	0.999589	WBP2NL	intronic/non-coding intronic	intronic	WBP2NL	22	42399686	t	c	0.531	0.0111	0.0077	0.1465	35191	0.980291	34	0.6697
rs133306	22	42396150	A	G	36035	2.68e-10	-0.0469955	0.479201	1	SEPT3/WBP2NL	3downstream/intronic/non-coding intronic	intronic	WBP2NL	22	42396150	a	g	0.469	-0.0111	0.0077	0.1474	35172	0.979583	34	0.7075
rs5758537	22	42397042	T	G	36035	2.26e-10	-0.0472021	0.479238	0.99992	WBP2NL	intronic/non-coding intronic	intronic	WBP2NL	22	42397042	t	g	0.4691	-0.011	0.0077	0.1524	35160	0.978831	34	0.6869
rs133318	22	42402480	A	G	36035	2.06e-10	-0.047315	0.479247	0.999604	WBP2NL	intronic/non-coding intronic	intronic	WBP2NL	22	42402480	a	g	0.4685	-0.011	0.0077	0.1525	35168	0.980711	34	0.7005
rs133305	22	42395960	T	C	36035	2.59e-10	-0.0470421	0.479255	0.999868	SEPT3/WBP2NL	3downstream/intronic/non-coding intronic	intronic	WBP2NL	22	42395960	t	c	0.4691	-0.0109	0.0077	0.1541	35162	0.9796	34	0.7242
rs133307	22	42396568	A	C	36035	2.26e-10	-0.0472021	0.479238	0.99992	WBP2NL	intronic/non-coding intronic	intronic	WBP2NL	22	42396568	a	c	0.4692	-0.0108	0.0077	0.1576	35172	0.979526	34	0.7148
rs133301	22	42390093	T	C	36035	3.67e-10	-0.0467312	0.479636	0.995793	SEPT3	intronic	intronic	SEPT3	22	42390093	t	c	0.469	-0.0106	0.0077	0.1649	35131	0.979009	34	0.6575
rs739292	22	42368857	A	G	36035	3.37e-10	-0.0470467	0.488161	0.988833	NA	NA	intergenic	LINC00634(dist=13911),SEPT3(dist=4074)	22	42368857	a	g	0.4778	-0.0105	0.0077	0.1695	34805	0.97468	34	0.5292
rs133303	22	42395242	G	C	36035	2.67e-10	-0.0470326	0.479472	0.998671	SEPT3/WBP2NL	3downstream/intronic/non-coding intronic	intronic	WBP2NL	22	42395242	c	g	0.5312	0.0105	0.0077	0.1706	35125	0.980529	34	0.7092
rs133300	22	42389839	G	A	36035	2.43e-10	-0.0471926	0.479174	0.996481	SEPT3	intronic	intronic	SEPT3	22	42389839	a	g	0.5317	0.0103	0.0077	0.1771	35154	0.978663	34	0.6696
rs133293	22	42382797	A	G	36035	4.68e-10	-0.0466866	0.478259	0.986768	SEPT3	intronic	intronic	SEPT3	22	42382797	a	g	0.4691	-0.0103	0.0077	0.1803	34917	0.974837	34	0.5798
rs6519298	22	42364997	T	C	36035	4.84e-10	-0.0465954	0.489177	0.990277	NA	NA	intergenic	LINC00634(dist=10051),SEPT3(dist=7934)	22	42364997	t	c	0.4784	-0.0102	0.0077	0.1835	34735	0.980506	33	0.5238
rs133294	22	42382805	T	C	36035	3.91e-10	-0.0468996	0.478081	0.986548	SEPT3	intronic	intronic	SEPT3	22	42382805	t	c	0.4686	-0.0102	0.0077	0.1837	34915	0.97466	34	0.6192
rs133292	22	42382748	A	G	36035	3.23e-10	-0.0469412	0.47983	0.993749	SEPT3	intronic	intronic	SEPT3	22	42382748	a	g	0.4697	-0.0101	0.0077	0.1878	35039	0.976894	34	0.5848
rs6519301	22	42385967	G	A	36035	3.08e-10	-0.0469475	0.479899	0.995873	SEPT3	intronic	intronic	SEPT3	22	42385967	a	g	0.5304	0.01	0.0077	0.1906	35144	0.979194	34	0.5896
rs5751195	22	42380001	C	A	36035	4.16e-10	-0.0466704	0.480238	0.992646	SEPT3	intronic	intronic	SEPT3	22	42380001	a	c	0.5307	0.0099	0.0077	0.1974	35035	0.976663	34	0.6087
rs5758527	22	42375761	G	T	36035	4.73e-10	-0.0465124	0.480378	0.99276	SEPT3	intronic	intronic	SEPT3	22	42375761	t	g	0.5292	0.0092	0.0077	0.2282	34928	0.975371	34	0.5919
rs2413684	22	42574830	T	C	36035	4.24e-10	-0.0470158	0.437279	0.984723	TCF20	intronic	intronic	TCF20	22	42574830	t	c	0.4304	-0.0071	0.0077	0.3565	34433	0.984071	34	0.5494
rs10854749	22	42447341	T	G	36035	5.9e-09	-0.0443139	0.405187	0.994603	WBP2NL	non-coding intronic	intergenic	WBP2NL(dist=22864),NAGA(dist=6997)	22	42447341	t	g	0.3922	-0.0063	0.0079	0.4223	34127	0.969829	34	0.5667
rs2899355	22	42579520	C	T	36035	1.21e-10	-0.0485505	0.432701	0.98392	TCF20	intronic	intronic	TCF20	22	42579520	t	c	0.5761	0.0062	0.0078	0.4227	34335	0.983966	34	0.5779
rs34277770	22	42443908	G	A	36035	7.13e-09	-0.0440711	0.405351	0.994476	WBP2NL	non-coding intronic	intergenic	WBP2NL(dist=19431),NAGA(dist=10430)	22	42443908	a	g	0.6102	0.0062	0.0079	0.43	34124	0.973206	34	0.527
rs133351	22	42431246	T	G	36035	7.39e-09	-0.0439793	0.405989	0.996382	WBP2NL	non-coding intronic	intergenic	WBP2NL(dist=6769),NAGA(dist=23092)	22	42431246	t	g	0.3898	-0.0062	0.0079	0.4359	34198	0.972529	34	0.4966
rs134877	22	42662371	T	C	36035	2.2e-08	-0.041892	0.456235	0.992265	NA	NA	intronic	TCF20	22	42662371	t	c	0.4471	-0.0047	0.0077	0.5435	34889	0.982789	34	0.6396
rs5751255	22	42648408	T	C	36035	6.41e-09	-0.0434619	0.45756	0.95855	NA	NA	intronic	TCF20	22	42648408	t	c	0.4478	-0.0045	0.0077	0.5609	35046	0.987397	34	0.6553
rs134879	22	42664201	C	A	36035	1.75e-08	-0.0423034	0.461175	0.986526	LOC388906	5upstream	intronic	TCF20	22	42664201	a	c	0.5518	0.0045	0.0077	0.5624	34877	0.980643	34	0.6917
rs134900	22	42683343	C	G	36035	8.45e-09	-0.043083	0.458252	0.994907	NA	NA	intergenic	TCF20(dist=3410),LINC01315(dist=77063)	22	42683343	c	g	0.4487	-0.0041	0.0077	0.6	34888	0.979146	34	0.6996
rs134902	22	42683997	A	G	36035	8.11e-09	-0.0431286	0.456161	0.996513	NA	NA	intergenic	TCF20(dist=4064),LINC01315(dist=76409)	22	42683997	a	g	0.4481	-0.004	0.0078	0.6024	34829	0.969663	34	0.6909
rs134873	22	42657566	G	T	36035	1.16e-08	-0.0427046	0.456469	0.959523	NA	NA	intronic	TCF20	22	42657566	t	g	0.5518	0.0039	0.0077	0.6104	34925	0.981831	34	0.691
rs134882	22	42670965	C	T	36035	1.11e-08	-0.042615	0.461662	1	LOC388906	3downstream	intronic	TCF20	22	42670965	t	c	0.5473	0.0039	0.0077	0.6108	34718	0.977151	34	0.785
rs134869	22	42652074	A	G	36035	8.17e-09	-0.0430938	0.455493	0.96174	NA	NA	intronic	TCF20	22	42652074	a	g	0.4476	-0.0037	0.0077	0.6287	35065	0.987074	34	0.6384
rs739294	22	42381726	C	T	36035	1.24e-08	-0.0433494	0.409616	0.993989	SEPT3	intronic	intronic	SEPT3	22	42381726	t	c	0.6081	0.0033	0.0079	0.6798	34158	0.971329	34	0.4117
rs133317	22	42402386	A	G	36035	8.54e-09	-0.0438496	0.408163	0.992552	WBP2NL	intronic/non-coding intronic	intronic	WBP2NL	22	42402386	a	g	0.3904	-0.0031	0.0079	0.6948	34228	0.971943	34	0.5187
rs2899350	22	42363408	G	A	36035	1.86e-09	-0.0459481	0.406845	0.988218	NA	NA	intergenic	LINC00634(dist=8462),SEPT3(dist=9523)	22	42363408	a	g	0.6096	0.003	0.008	0.7067	33664	0.962251	34	0.5615
rs80506	22	42689140	A	T	36035	1.26e-08	-0.0434861	0.456899	0.955677	NA	NA	intergenic	TCF20(dist=9207),LINC01315(dist=71266)	22	42689140	a	t	0.4614	-0.0007	0.0079	0.9269	32234	0.931294	34	0.6694
rs134906	22	42689370	T	C	36035	3.79e-08	-0.0419681	0.460734	0.958091	NA	NA	intergenic	TCF20(dist=9437),LINC01315(dist=71036)	22	42689370	t	c	0.457	-0.0004	0.0079	0.9616	32531	0.934229	34	0.6295

## Sheet: Table.S5
SSGAC+UK Biobank educational attainment lookup
SSGAC2+UK Biobank									COGENT FULL																COGENT NO CHARGE
SNP	Chr	Position	Allele 1	FrqAllele1	Effect size	P-value	Heterogeneity I2	Heterogeneity P-value	VARIANT_EFFECT	AFFECTED_GENE	proxy	r2	CHR	BP	A1	A2	A1_FRQ	EFFECT	SE	PVALUE	NMISS	INFO	HET_DF	HET_P	A1	A2	A1_FRQ	EFFECT	SE	PVALUE	NMISS	INFO	HET_DF	HET_P
rs7593947	2	60704933	A	0.5126	0.0149448	2.394e-11	0	0.8678	intronic	BCL11A	NA	NA	2	60704933	a	t	0.5212	0.0308	0.0078	7.502e-05	32235	0.968231	34	0.796	a	t	0.5209	0.0327	0.0087	0.0001823	25646	0.969377	29	0.6177
rs2568955	1	72762169	T	0.2488	-0.0159594	5.769e-10	0	0.8519	intergenic	NEGR1(dist=13892),LINC01360(dist=1009684)	NA	NA	1	72762169	t	c	0.2433	-0.0352	0.0094	0.0001735	28981	0.890031	34	0.3935	t	c	0.2446	-0.0392	0.0105	0.0001825	22992	0.89634	29	0.2431
rs6882046	5	87968864	A	0.7381	-0.0188897	8.116e-14	0	0.5392	ncRNA_exonic	LINC00461	NA	NA	5	87968864	a	g	0.7002	-0.03	0.0084	0.0003704	34597	0.992991	34	0.587	a	g	0.6992	-0.0271	0.0095	0.004256	27516	0.99279	29	0.442
rs9401593	6	98549801	A	0.5157	-0.0244707	3.827e-28	0	0.7337	intergenic	MIR2113(dist=77306),POU3F2(dist=732779)	NA	NA	6	98549801	a	c	0.507	-0.0244	0.0077	0.001476	35069	0.987851	34	0.3672	a	c	0.5062	-0.0137	0.0086	0.1131	27725	0.990413	29	0.7983
rs17167170	7	133302345	A	0.7972	0.01948	1.785e-12	0	0.8405	intronic	EXOC4	NA	NA	7	133302345	a	g	0.7903	0.0292	0.0094	0.001877	35014	1.00144	34	0.46	a	g	0.7905	0.037	0.0106	0.0004656	27735	1.00244	29	0.6064
rs152603	5	106774922	A	0.6452	-0.0130421	2.012e-08	0	0.6696	intronic	EFNA5	NA	NA	5	106774922	a	g	0.6232	-0.0244	0.0079	0.001933	34659	0.994446	34	0.3782	a	g	0.6217	-0.0281	0.0089	0.001505	27436	0.990813	29	0.6315
rs1338554	6	98346801	A	0.4975	0.0150217	1.522e-11	11.3	0.227	intergenic	LOC101927314(dist=190008),MIR2113(dist=125606)	NA	NA	6	98346801	a	g	0.503	0.0238	0.0077	0.001982	34543	0.996669	34	0.1527	a	g	0.5034	0.0179	0.0086	0.03828	27386	0.99911	29	0.423
rs7029201	9	23358081	A	0.4113	0.0246964	7.157e-27	6.6	0.3288	intergenic	LINC01239(dist=533869),LOC101929563(dist=142608)	NA	NA	9	23358081	a	g	0.4014	0.024	0.0079	0.002461	33125	0.979306	34	0.1759	a	g	0.4026	0.0243	0.0089	0.006518	26004	0.982097	29	0.08046
rs58694847	14	84916511	C	0.2592	-0.0175096	4.981e-12	30.8	0.01138	intergenic	NONE(dist=NONE),LINC00911(dist=943712)	NA	NA	14	84916511	c	g	0.2619	-0.0245	0.0088	0.005452	34343	0.983226	34	0.8338	c	g	0.2615	-0.0252	0.0099	0.01088	27208	0.982213	29	0.6727
rs11130222	3	49901060	A	0.5853	0.0248127	3.676e-28	38.3	0.001222	intronic	CAMKV	NA	NA	3	49901060	a	t	0.592	0.0211	0.0078	0.006887	35028	0.976997	34	0.5078	a	t	0.5947	0.0246	0.0088	0.005173	27756	0.977897	29	0.7064
rs7948975	11	90424638	T	0.638	0.01411	1.143e-09	0	0.8653	ncRNA_intronic	DISC1FP1	rs7949089	1	11	90424693	t	c	0.6185	0.021	0.0079	0.007374	35161	0.99996	34	0.2392	t	c	0.6201	0.0202	0.0088	0.02235	27801	1.00381	29	0.1959
rs756912	7	71741797	T	0.5217	-0.0135404	1.141e-09	14.4	0.1687	intronic	CALN1	NA	NA	7	71741797	t	c	0.5279	-0.0202	0.0077	0.008747	34946	0.985731	34	0.8563	t	c	0.5286	-0.0256	0.0087	0.003207	27576	0.987293	29	0.8784
rs12987662	2	100821548	A	0.3934	0.0249144	8.522e-28	21.4	0.07122	intergenic	AFF3(dist=62511),LINC01104(dist=3168)	NA	NA	2	100821548	a	c	0.3903	0.0203	0.0079	0.009763	34762	0.98526	34	0.1384	a	c	0.3922	0.0145	0.0089	0.102	27386	0.98188	29	0.1362
rs281302	15	47686662	A	0.5629	-0.0133414	2.879e-09	18.6	0.1061	intronic	SEMA6D	NA	NA	15	47686662	a	g	0.5549	-0.02	0.0078	0.01073	33153	0.95944	34	0.1451	a	g	0.5534	-0.0234	0.0088	0.008117	26100	0.954957	29	0.1598
rs56262138	3	86183716	A	0.2983	0.0139254	2.293e-08	12.5	0.2123	intergenic	CADM2(dist=60137),VGLL3(dist=803407)	NA	NA	3	86183716	a	t	0.2869	0.0221	0.0088	0.01222	30651	0.924589	34	0.7519	a	t	0.2865	0.0243	0.0099	0.01394	24523	0.922067	29	0.6991
rs62263923	3	85674790	A	0.639	-0.0172261	1.106e-13	15.2	0.1559	intronic	CADM2	NA	NA	3	85674790	a	g	0.6481	-0.0199	0.008	0.0133	35056	0.980029	34	0.03555	a	g	0.6468	-0.016	0.009	0.0752	27775	0.974967	29	0.07863
rs10818606	9	124618386	T	0.4026	-0.0140871	5.672e-10	0	0.9128	intronic	TTLL11	NA	NA	9	124618386	t	c	0.3959	-0.0193	0.0079	0.01447	33719	0.973243	34	0.78	t	c	0.3951	-0.0298	0.0089	0.0008188	26762	0.973453	29	0.8929
rs1382358	19	13171424	T	0.8701	0.0195137	1.663e-08	0	0.6622	intronic	NFIX	NA	NA	19	13171424	t	c	0.8626	0.0293	0.012	0.01456	30774	0.871677	34	0.9469	t	c	0.862	0.0306	0.0133	0.02127	25079	0.870793	29	0.9558
rs6839705	4	106144735	A	0.3565	0.0149383	1.194e-10	17.5	0.1188	ncRNA_intronic	TET2-AS1	NA	NA	4	106144735	a	c	0.3853	0.019	0.0078	0.01534	35096	1.00735	34	0.9253	a	c	0.3858	0.0185	0.0088	0.0367	27711	1.00477	29	0.861
rs12531458	7	39090698	A	0.5155	0.0122248	3.812e-08	9.9	0.2556	intronic	POU6F2	NA	NA	7	39090698	a	c	0.5304	0.0185	0.0077	0.01625	35050	1.00853	34	0.6715	a	c	0.529	0.0205	0.0086	0.01793	27770	1.00827	29	0.7612
rs7791133	7	135237096	A	0.3765	-0.0136965	2.333e-09	0	0.5041	intergenic	CNOT4(dist=42221),NUP205(dist=5566)	NA	NA	7	135237096	a	c	0.3757	-0.0191	0.008	0.01668	34058	0.981769	34	0.2117	a	c	0.3778	-0.0289	0.0089	0.001241	27154	0.987457	29	0.4004
rs11588857	1	204587047	A	0.2106	0.019845	3.273e-13	0	0.4942	exonic	LRRN2	NA	NA	1	204587047	a	g	0.2157	0.0219	0.0093	0.0185	35188	1.0047	34	0.2926	a	g	0.2176	0.0162	0.0104	0.1218	27813	1.00234	29	0.2156
rs2624818	3	50056265	A	0.105	0.0213833	8.627e-09	1.7	0.4387	intronic	RBM6	NA	NA	3	50056265	a	g	0.1097	0.0285	0.0124	0.02207	34144	0.969351	34	0.2348	a	g	0.1087	0.0266	0.014	0.05762	27299	0.97147	29	0.1742
rs61874768	10	103880118	T	0.1828	-0.0160442	3.852e-08	0	0.7788	UTR5	LDB1(NM_001113407:c.-251A>C)	NA	NA	10	103880118	t	g	0.1791	-0.0234	0.0103	0.02322	32542	0.929397	34	0.9074	t	g	0.18	-0.0212	0.0115	0.06555	25977	0.924677	29	0.8462
rs113520408	7	128402782	A	0.2738	0.0146472	7.154e-09	10.2	0.2493	intronic	CALU	NA	NA	7	128402782	a	g	0.274	0.0197	0.0087	0.02326	33898	0.97706	34	0.7291	a	g	0.2743	0.0233	0.0097	0.01623	27180	0.980637	29	0.9239
rs12410444	1	44188719	A	0.7	-0.0174559	6.012e-13	0	0.9922	ncRNA_intronic	LOC101929592	NA	NA	1	44188719	a	g	0.6938	-0.0188	0.0083	0.02334	35108	0.99258	34	0.1543	a	g	0.6937	-0.018	0.0094	0.05459	27755	0.98741	29	0.199
rs111730030	19	13268826	T	0.0575	-0.0290398	7.507e-09	2.1	0.4303	intergenic	IER2(dist=3108),CACNA1A(dist=48430)	NA	NA	19	13268826	t	g	0.0597	-0.0382	0.017	0.02455	34162	0.910271	34	0.2623	t	g	0.0604	-0.039	0.019	0.04032	27084	0.908923	29	0.1919
rs8049439	16	28837515	T	0.5914	0.0147527	6.992e-11	25.6	0.03542	intronic	ATXN2L	NA	NA	16	28837515	t	c	0.6227	0.0177	0.0079	0.02497	34927	1.00436	34	0.2659	t	c	0.6224	0.0208	0.0089	0.01887	27727	1.00923	29	0.1627
rs7610856	3	71579022	A	0.4267	0.0124793	3.023e-08	0	0.7867	intronic	FOXP1	NA	NA	3	71579022	a	c	0.4222	0.017	0.0078	0.02939	34320	0.964071	34	0.8838	a	c	0.4201	0.0185	0.0088	0.03533	27174	0.96056	29	0.861
rs12076635	1	44026656	C	0.7871	0.0180239	3.107e-11	0	0.7724	intronic	PTPRF	NA	NA	1	44026656	c	g	0.7681	0.0183	0.0092	0.04627	34554	0.975369	34	0.4741	c	g	0.7678	0.0241	0.0103	0.01927	27349	0.97288	29	0.5338
rs10786662	10	103989812	C	0.5533	-0.0168711	4.629e-14	0	0.6099	downstream	ELOVL3,PITX3	NA	NA	10	103989812	c	g	0.5484	-0.0154	0.0077	0.04709	34673	0.981097	34	0.1515	c	g	0.548	-0.018	0.0087	0.03864	27452	0.978587	29	0.1363
rs71413877	2	100924822	A	0.0438	0.0347082	1.91e-09	1.3	0.4467	intronic	LONRF2	NA	NA	2	100924822	a	g	0.0438	0.0396	0.0203	0.05084	33312	0.852989	34	0.314	a	g	0.0443	0.0289	0.0226	0.2014	26335	0.85012	29	0.248
rs111321694	11	110950386	T	0.1672	-0.0163069	4.329e-08	0	0.623	intergenic	ARHGAP20(dist=366350),C11orf53(dist=176445)	rs112681152	1	11	110950262	t	c	0.828	0.0191	0.0103	0.0645	34651	0.965809	34	0.6026	t	c	0.8282	0.016	0.0116	0.1689	27403	0.968767	29	0.668
rs12900061	15	66009248	A	0.1777	0.0192482	5.043e-11	6.2	0.3367	intronic	DENND4A	rs28602458	1	15	66009635	a	g	0.1757	0.0184	0.01	0.06638	35249	1.00598	34	0.9417	a	g	0.1762	0.0181	0.0113	0.1075	27862	1.0113	29	0.9566
rs9964724	18	35159124	T	0.6832	0.0182164	2.389e-14	6.1	0.3379	intergenic	CELF4(dist=13124),MIR4318(dist=77974)	NA	NA	18	35159124	t	c	0.6769	-0.0145	0.0082	0.0769	34960	0.982086	34	0.6362	t	c	0.6754	-0.0101	0.0092	0.2724	27638	0.980917	29	0.4918
rs12694681	2	226609241	T	0.6877	0.0135667	1.805e-08	0	0.5394	intergenic	NYAP2(dist=90507),LOC646736(dist=398269)	NA	NA	2	226609241	t	g	0.6997	0.0149	0.0084	0.07755	34583	0.973994	34	0.07461	t	g	0.6992	0.0142	0.0095	0.1331	27368	0.971857	29	0.0256
rs77702819	2	101328728	T	0.0909	0.022185	2.929e-08	0	0.8231	intergenic	PDCL3(dist=135527),NPAS2(dist=107885)	NA	NA	2	101328728	t	g	0.0945	0.0242	0.0138	0.07925	32902	0.909756	33	0.1851	t	g	0.0932	0.0267	0.0156	0.08749	26045	0.906114	28	0.1087
rs10761741	10	65066186	T	0.4237	0.0130623	7.054e-09	4.9	0.3673	intronic	JMJD1C	NA	NA	10	65066186	t	g	0.4298	0.0136	0.0077	0.07997	35140	0.981043	34	0.09132	t	g	0.4326	0.0148	0.0087	0.08957	27769	0.98137	29	0.617
rs62100765	18	50735418	T	0.4155	-0.0145547	1.078e-10	0	0.4898	intronic	DCC	NA	NA	18	50735418	t	c	0.3995	-0.0136	0.0078	0.08166	34974	1.00049	34	0.923	t	c	0.4005	-0.0201	0.0088	0.02203	27667	0.998627	29	0.9244
rs13090388	3	49391082	T	0.3104	0.0255528	2.577e-26	10.3	0.2488	intergenic	USP4(dist=13546),GPX1(dist=3527)	NA	NA	3	49391082	t	c	0.32	0.014	0.0082	0.08873	35122	1.00427	34	0.1656	t	c	0.3207	0.0112	0.0092	0.2246	27758	1.00368	29	0.1986
rs4741343	9	14075095	A	0.1776	-0.0162549	2.318e-08	12.3	0.2083	intergenic	LINC00583(dist=129489),NFIB(dist=6747)	NA	NA	9	14075095	a	g	0.1953	-0.0167	0.0098	0.08887	34582	0.990617	34	0.8955	a	g	0.1963	-0.0191	0.011	0.08353	27315	0.988297	29	0.7918
rs76878669	11	66092567	C	0.7591	0.0142848	4.124e-08	15.7	0.1481	intergenic	CD248(dist=8052),RIN1(dist=6975)	NA	NA	11	66092567	c	g	0.7601	0.0154	0.0091	0.09022	34304	0.981771	34	0.1927	c	g	0.7575	0.0132	0.0102	0.1928	27089	0.982883	29	0.2952
rs34305371	1	72733610	A	0.096	0.03623	1.517e-20	21.3	0.08128	intronic	NEGR1	NA	NA	1	72733610	a	g	0.1081	0.0219	0.0131	0.094	31445	0.89936	34	0.8299	a	g	0.1082	0.0254	0.0147	0.08366	25012	0.896543	29	0.8321
rs7964899	12	14595756	A	0.4446	0.0161938	4.373e-13	3.8	0.3906	intronic	ATF7IP	NA	NA	12	14595756	a	g	0.4601	0.0129	0.0078	0.09774	34146	0.994203	34	0.7756	a	g	0.4608	0.011	0.0087	0.2061	27364	0.990673	29	0.7406
rs4500960	2	162818621	T	0.463	-0.0140885	2.56e-10	0	0.5258	intronic	SLC4A10	NA	NA	2	162818621	t	c	0.4616	-0.0126	0.0077	0.1015	34682	0.990131	34	0.4452	t	c	0.4622	-0.0174	0.0086	0.04465	27419	0.988333	29	0.3701
rs17372140	1	98572382	A	0.2965	-0.0139754	9.191e-09	0	0.6896	intergenic	MIR137HG(dist=57133),LOC729987(dist=103885)	NA	NA	1	98572382	a	g	0.2904	-0.0135	0.0085	0.1126	34452	0.964926	34	0.8588	a	g	0.2893	-0.0176	0.0096	0.06598	27356	0.961923	29	0.7757
rs7033137	9	72055158	C	0.7594	0.0146556	1.774e-08	24.3	0.04504	intronic	APBA1	rs2781530	0.99	9	72056397	t	c	0.2686	-0.0136	0.0086	0.1155	35241	0.982737	34	0.9086	t	c	0.2693	-0.0175	0.0097	0.07299	27867	0.974457	29	0.8368
rs71326918	3	50174844	A	0.1033	0.0220925	1.021e-08	6.1	0.3519	intergenic	RBM5(dist=18447),SEMA3F(dist=18004)	NA	NA	3	50174844	a	c	0.116	0.0194	0.0124	0.1182	32893	0.922226	34	0.4631	a	c	0.117	0.0165	0.0139	0.2362	26143	0.92054	29	0.2906
rs4863692	4	140764124	T	0.3179	0.0165031	4.606e-12	4.5	0.3741	intronic	MAML3	NA	NA	4	140764124	t	g	0.3284	0.0127	0.0082	0.1208	34432	0.996371	34	0.1304	t	g	0.3289	0.0163	0.0093	0.07782	27099	0.990047	29	0.201
rs34638686	3	48682658	T	0.1009	0.0229113	1.509e-09	0	0.5848	intronic	CELSR3	NA	NA	3	48682658	t	c	0.104	0.0194	0.0127	0.126	34622	0.979414	34	0.1861	t	c	0.104	0.0164	0.0142	0.2498	27423	0.97532	29	0.1481
rs56231335	6	98187291	T	0.6719	-0.0172953	7.165e-13	2.4	0.4219	intergenic	LOC101927314(dist=30498),MIR2113(dist=285116)	NA	NA	6	98187291	t	c	0.6526	-0.0125	0.0083	0.1323	31710	0.9325	34	0.4066	t	c	0.6533	-0.0029	0.0093	0.7568	25241	0.93458	29	0.7177
rs4493682	5	45188024	C	0.1717	0.01894	1.537e-10	0	0.9662	intergenic	MRPS30(dist=372406),HCN1(dist=67028)	NA	NA	5	45188024	c	g	0.1993	0.0142	0.0096	0.1395	35220	1.00367	34	0.7979	c	g	0.1993	0.0172	0.0108	0.1116	27828	1.00755	29	0.7126
rs1106761	8	142619234	A	0.3819	-0.0155486	1.366e-11	0	0.5681	intergenic	MROH5(dist=101904),MIR1302-7(dist=248369)	NA	NA	8	142619234	a	g	0.385	-0.0118	0.008	0.1406	33250	0.965786	34	0.3122	a	g	0.3843	-0.0166	0.009	0.06663	26411	0.964537	29	0.3799
rs28420834	15	82513121	A	0.4536	-0.0142759	2.668e-10	5.9	0.3463	intronic	EFTUD1	rs13380319	0.86	15	82506867	t	g	0.6106	0.0115	0.0078	0.1414	35200	1.01262	34	0.4723	t	g	0.6111	0.0121	0.0088	0.1686	27816	1.0111	29	0.3228
rs73344830	10	103816828	A	0.4215	0.0153789	9.929e-12	0	0.6713	upstream	C10orf76	NA	NA	10	103816828	a	g	0.4066	0.0116	0.0079	0.1419	34232	0.971031	34	0.148	a	g	0.4047	0.016	0.0089	0.07131	27092	0.968097	29	0.09061
rs7914680	10	67965010	T	0.7128	-0.0138898	1.596e-08	31.8	0.009272	intronic	CTNNA3	NA	NA	10	67965010	t	g	0.7096	0.0121	0.0084	0.1512	34926	0.990614	34	0.7703	t	g	0.7119	0.0161	0.0095	0.09033	27643	0.988907	29	0.6943
rs4851251	2	100753490	T	0.2718	-0.0152205	1.357e-09	0.4	0.4674	intronic	AFF3	NA	NA	2	100753490	t	c	0.2758	-0.0124	0.0087	0.1536	33396	0.963209	34	0.8843	t	c	0.2728	-0.0127	0.0097	0.1926	27090	0.962983	29	0.7361
rs10178115	2	155451738	T	0.5422	0.013844	5.841e-10	1.4	0.4447	intergenic	LOC100144595(dist=137788),KCNJ3(dist=103355)	NA	NA	2	155451738	t	g	0.5411	0.0109	0.0077	0.1569	34190	0.979526	34	0.03763	t	g	0.5434	0.0129	0.0087	0.1385	26997	0.979473	29	0.1163
rs62262721	3	49768927	T	0.9624	0.0422685	3.414e-09	9.9	0.3419	intronic	IP6K1	NA	NA	3	49768927	t	c	0.964	0.0321	0.0228	0.1604	33410	0.804946	34	0.4402	t	c	0.9645	0.0328	0.0257	0.202	26466	0.799057	29	0.2801
rs2992632	1	243503764	A	0.7151	0.0163663	3.245e-11	0	0.8045	intronic	SDCCAG8	NA	NA	1	243503764	a	t	0.7075	0.0116	0.0084	0.1692	34187	0.978614	34	0.6531	a	t	0.7077	0.0042	0.0095	0.6597	27062	0.979663	29	0.8322
rs142328051	1	44371441	T	0.9082	0.0216351	3.596e-08	2.2	0.4288	intronic	ST3GAL3	rs2486012	0.92	1	44373409	a	g	0.8876	0.0163	0.0122	0.1795	35262	0.990366	34	0.5847	a	g	0.8867	0.0185	0.0136	0.1751	27879	0.98589	29	0.5246
rs35532491	22	34329603	A	0.8986	-0.0218292	7.153e-09	11.9	0.2187	intergenic	LARGE(dist=13187),ISX(dist=1132526)	NA	NA	22	34329603	a	t	0.8889	-0.0169	0.0126	0.1812	33597	0.954346	34	0.9342	a	t	0.8914	-0.0311	0.0142	0.02876	26699	0.957433	29	0.9678
rs10483349	14	29629456	A	0.809	-0.0174217	7.108e-10	14.4	0.1676	intergenic	LINC01551(dist=365456),MIR548AI(dist=266661)	NA	NA	14	29629456	a	g	0.8179	-0.0132	0.0099	0.1829	34915	0.986129	34	0.7167	a	g	0.8194	-0.0152	0.0112	0.1752	27659	0.98683	29	0.896
rs149613931	10	103550281	T	0.0566	-0.0280581	5.541e-09	0	0.6552	intronic	MGEA5	rs148739338	1	10	103551522	t	c	0.0544	-0.0228	0.0172	0.1849	35147	0.981706	34	0.07677	t	c	0.0547	-0.0318	0.0193	0.09958	27794	0.979623	29	0.1317
rs140711597	3	48469441	C	0.9812	0.0515089	1.659e-08	0	0.9317	intronic	PLXNB1	NA	NA	3	48469441	c	g	0.9787	-0.0387	0.0295	0.19	32447	0.87527	29	0.6811	c	g	0.9791	-0.0273	0.0335	0.4165	25284	0.878756	24	0.7698
rs1115240	14	27090388	C	0.7462	-0.015739	7.053e-10	0	0.6729	intergenic	NOVA1(dist=23428),LOC101927062(dist=154313)	NA	NA	14	27090388	c	g	0.7376	-0.0116	0.0088	0.1911	33801	0.974914	34	0.5557	c	g	0.7356	-0.0122	0.0099	0.2198	26683	0.974653	29	0.5701
rs1562242	5	57566494	T	0.4809	-0.0129586	5.946e-09	4.6	0.3737	intergenic	LOC101928569(dist=148326),PLK2(dist=183316)	NA	NA	5	57566494	t	c	0.4803	-0.01	0.0077	0.1917	34979	1.00496	34	0.1564	t	c	0.4799	-0.0167	0.0086	0.0535	27702	1.00627	29	0.3352
rs8002014	13	58358159	A	0.2685	-0.0236835	3.797e-21	0	0.9746	intergenic	PCDH17(dist=55094),LOC101926897(dist=381802)	NA	NA	13	58358159	a	g	0.2561	-0.0114	0.0088	0.1938	35085	1.00847	34	0.1943	a	g	0.2573	-0.0161	0.0099	0.1035	27719	1.00436	29	0.2153
rs1550973	11	131291728	A	0.3506	-0.0139657	1.998e-09	0	0.6559	intronic	NTM	NA	NA	11	131291728	a	g	0.3576	-0.0107	0.0082	0.1941	31853	0.97814	34	0.9902	a	g	0.3573	-0.0089	0.0093	0.3361	24672	0.977823	29	0.9672
rs11998763	9	1787687	A	0.5378	0.0168066	4.614e-14	0.2	0.4711	intergenic	DMRT2(dist=730133),SMARCA2(dist=227532)	NA	NA	9	1787687	a	g	0.5443	0.0099	0.0077	0.2018	34399	0.976531	34	0.299	a	g	0.545	0.0025	0.0087	0.776	27331	0.974637	29	0.3813
rs7776010	6	14723608	T	0.8167	-0.0210223	2.606e-12	7	0.3263	intergenic	LINC01108(dist=437858),JARID2(dist=522663)	rs7750910	0.98	6	14723543	c	g	0.2	0.0136	0.0107	0.2029	28114	0.90505	31	0.3468	c	g	0.2018	0.0145	0.0118	0.2189	22595	0.9071	27	0.3776
rs34106693	2	101151830	C	0.8315	0.0172225	1.798e-08	2.8	0.4135	intergenic	NMS(dist=52088),PDCL3(dist=27588)	NA	NA	2	101151830	c	g	0.8197	0.0135	0.0106	0.2033	30291	0.896011	34	0.9828	c	g	0.8205	0.0118	0.0119	0.3207	24131	0.896833	29	0.9951
rs56044892	1	41830086	T	0.2021	-0.0162449	5.37e-09	0	0.5763	intronic	FOXO6	NA	NA	1	41830086	t	c	0.2185	-0.012	0.0095	0.2087	32805	0.928374	34	0.05491	t	c	0.2181	-0.0123	0.0107	0.2532	25943	0.928407	29	0.03071
rs12761761	10	133775375	T	0.2369	0.0157095	1.04e-08	2.8	0.4164	intronic	BNIP3	rs12764703	0.96	10	133785336	a	g	0.2396	0.0115	0.0092	0.2116	32447	0.965477	34	0.151	a	g	0.236	0.0026	0.0103	0.8036	26527	0.973957	29	0.2369
rs17824247	2	144152539	T	0.5924	-0.0158471	2.405e-12	0	0.6054	intronic	ARHGAP15	NA	NA	2	144152539	t	c	0.5933	-0.0098	0.0078	0.2119	34670	0.976657	34	0.3383	t	c	0.5953	-0.0044	0.0088	0.6166	27409	0.978207	29	0.2585
rs356992	2	60753593	C	0.3016	0.0168769	4.028e-12	0	0.8266	intronic	BCL11A	NA	NA	2	60753593	c	g	0.321	0.0098	0.0083	0.2371	34356	0.982543	34	0.7731	c	g	0.3227	0.0174	0.0093	0.06221	27124	0.9824	29	0.9776
rs62263033	3	48370424	T	0.964	0.0365217	5.595e-09	17.2	0.1513	upstream	SPINK8	NA	NA	3	48370424	t	c	0.9651	0.0258	0.0223	0.249	34306	0.889597	34	0.5284	t	c	0.9653	0.0128	0.0251	0.61	27155	0.88778	29	0.5149
rs1912528	4	140945966	T	0.3574	0.0140049	1.529e-09	0	0.8406	intronic	MAML3	NA	NA	4	140945966	t	c	0.3552	0.0093	0.0081	0.2493	34896	0.983034	34	0.4194	t	c	0.3523	0.0016	0.0091	0.8624	27573	0.983563	29	0.4119
rs3172494	3	48731487	T	0.1168	0.0231412	8.975e-11	8	0.3067	UTR3	IP6K2(NM_001146179:c.*192A>C,NM_001146178:c.*192A>C,NM_001190317:c.*845A>C,NM_001190316:c.*845A>C,NM_001005911:c.*95A>C,NM_001005910:c.*95A>C)	NA	NA	3	48731487	t	g	0.1247	0.0135	0.0118	0.2535	34376	0.987063	34	0.5903	t	g	0.1242	0.016	0.0132	0.2265	27565	0.99366	29	0.3782
rs76076331	2	10977585	T	0.1398	0.0204017	2.375e-10	0	0.7632	intronic	PDIA6	NA	NA	2	10977585	t	c	0.1376	0.0126	0.0115	0.2722	32998	0.958349	34	0.008814	t	c	0.1364	0.0228	0.0128	0.07599	26784	0.96139	29	0.004793
rs11774212	8	145686505	T	0.5182	0.0159358	1.509e-12	0	0.4785	intronic	CYHR1	NA	NA	8	145686505	t	c	0.5192	0.0084	0.0078	0.281	33119	0.98076	34	0.1474	t	c	0.5176	0.0093	0.0087	0.2829	26566	0.98224	29	0.1508
rs35771425	1	211609768	T	0.786	0.018047	2.71e-11	21.7	0.06687	intergenic	LINC00467(dist=3891),RD3(dist=40096)	NA	NA	1	211609768	t	c	0.7886	-0.01	0.0094	0.2868	35107	0.995163	34	0.2831	t	c	0.7889	-0.0148	0.0106	0.1606	27820	0.99425	29	0.3387
rs12702087	7	44812607	A	0.4594	0.0134321	1.735e-09	26.1	0.03269	intergenic	ZMIZ2(dist=3128),PPIA(dist=23628)	NA	NA	7	44812607	a	g	0.4654	0.0083	0.0078	0.2907	32304	0.971317	34	0.3424	a	g	0.4677	0.0102	0.0087	0.2408	26681	0.975497	29	0.2973
rs148490894	7	99531755	A	0.9769	0.0439513	1.84e-08	0	0.6411	intergenic	GJC3(dist=4512),AZGP1(dist=32595)	NA	NA	7	99531755	a	g	0.9748	-0.0295	0.0279	0.2913	32935	0.862724	32	0.6038	a	g	0.9756	-0.0465	0.0317	0.1422	26237	0.870717	28	0.7015
rs2456973	12	56416928	A	0.6663	-0.0190684	5.828e-16	9.6	0.262	intronic	IKZF4	NA	NA	12	56416928	a	c	0.6751	-0.0085	0.0082	0.3008	34749	0.987674	34	0.417	a	c	0.6752	-0.0113	0.0092	0.221	27573	0.985337	29	0.6207
rs35971989	3	51469248	A	0.8444	0.017543	2.946e-08	19	0.1104	intronic	VPRBP	NA	NA	3	51469248	a	g	0.8329	-0.0108	0.0105	0.3033	33104	0.954449	34	0.7381	a	g	0.8343	-0.0066	0.0118	0.5729	26569	0.959297	29	0.7296
rs12134151	1	96202443	C	0.4982	-0.0126919	1.142e-08	7.2	0.3148	intergenic	LOC100996635(dist=221423),LOC102723661(dist=255181)	NA	NA	1	96202443	c	g	0.5043	-0.0078	0.0077	0.3167	34124	0.990774	34	0.4749	c	g	0.5062	-0.0068	0.0087	0.4336	27153	0.988707	29	0.6186
rs268134	2	65608363	A	0.2504	0.0141376	3.528e-08	11.8	0.2167	intronic	SPRED2	NA	NA	2	65608363	a	g	0.2467	0.0086	0.0089	0.3325	35006	0.9899	34	0.6934	a	g	0.2458	0.0103	0.01	0.3045	27765	0.987247	29	0.8194
rs10821136	9	96238731	T	0.3398	0.0129687	3.584e-08	0	0.8403	intronic	FAM120A	NA	NA	9	96238731	t	c	0.3341	0.0078	0.0081	0.3336	35199	1.00695	34	0.9525	t	c	0.3325	0.0032	0.0092	0.7234	27801	1.00824	29	0.9665
rs301800	1	8490603	T	0.1786	0.0161096	2.853e-08	1.4	0.4458	ncRNA_intronic	LOC102724552	NA	NA	1	8490603	t	c	0.1999	0.0094	0.0097	0.3337	33846	0.983677	34	0.6281	t	c	0.2017	0.0137	0.0109	0.2073	27195	0.98381	29	0.4239
rs1389473	12	92154270	A	0.3797	-0.0134243	4.516e-09	11.5	0.2224	intergenic	DCN(dist=577369),LINC01619(dist=224482)	NA	NA	12	92154270	a	g	0.3654	0.0077	0.008	0.3385	33849	0.974797	34	0.4482	a	g	0.3644	0.0082	0.0091	0.3637	26648	0.973883	29	0.2718
rs6939294	6	16950631	T	0.2341	0.0155775	2.895e-09	0	0.7377	intergenic	ATXN1(dist=188910),STMND1(dist=151858)	NA	NA	6	16950631	t	c	0.2581	0.0084	0.0088	0.3391	35034	1.01915	34	0.2496	t	c	0.2612	0.0072	0.0098	0.4664	27681	1.02328	29	0.5073
rs12640626	4	176626272	A	0.5802	0.0127056	1.658e-08	0	0.7315	intronic	GPM6A	NA	NA	4	176626272	a	g	0.582	-0.0075	0.0079	0.3434	33583	0.991746	34	0.9787	a	g	0.5848	-0.0043	0.0088	0.6233	27092	0.99164	29	0.9532
rs700590	5	88106258	T	0.5924	-0.012563	2.839e-08	0	0.4797	intronic	MEF2C	NA	NA	5	88106258	t	c	0.5966	-0.0073	0.0078	0.354	34241	0.99364	34	0.8506	t	c	0.5989	-0.0057	0.0088	0.522	26919	0.991713	29	0.8601
rs55786114	3	48982335	T	0.0727	-0.0296648	4.111e-11	0.9	0.4562	intronic	ARIH2	NA	NA	3	48982335	t	c	0.0772	-0.0138	0.0152	0.3626	33011	0.905926	34	0.6374	t	c	0.0765	-0.0139	0.0172	0.4184	26199	0.903873	29	0.5709
rs17504614	2	51080481	T	0.7997	0.0156981	1.559e-08	0	0.6597	intronic	NRXN1	NA	NA	2	51080481	t	c	0.812	0.0086	0.0098	0.3811	35027	0.979446	34	0.3258	t	c	0.8123	0.0137	0.0111	0.2162	27701	0.976163	29	0.2366
rs16845580	2	161920884	T	0.6283	0.015939	4.135e-12	0	0.8905	intergenic	RBMS1(dist=570566),TANK(dist=72582)	NA	NA	2	161920884	t	c	0.6244	0.0069	0.008	0.3891	34502	0.994951	34	0.9145	t	c	0.6237	0.0107	0.009	0.2305	27392	0.997877	29	0.9146
rs34344888	14	23387585	A	0.3926	-0.0162603	8.867e-13	0	0.7267	intronic	RBM23	NA	NA	14	23387585	a	g	0.3917	-0.0066	0.0078	0.399	35217	0.991986	34	0.2219	a	g	0.3909	0.0038	0.0088	0.671	27833	0.992653	29	0.533
rs4308415	4	67821874	C	0.4419	-0.0133336	2.52e-09	2.6	0.4184	intergenic	MIR1269A(dist=679228),LOC101927237(dist=461149)	NA	NA	4	67821874	c	g	0.4504	-0.0063	0.0077	0.4127	35073	0.978214	34	0.9661	c	g	0.4532	-0.0042	0.0087	0.6288	27710	0.97674	29	0.9448
rs11771168	7	113904061	T	0.2356	-0.0148882	2.557e-08	5.5	0.354	intergenic	NONE(dist=NONE),FOXP2(dist=150991)	NA	NA	7	113904061	t	c	0.2441	-0.0073	0.009	0.4205	33697	0.968017	34	0.5937	t	c	0.2455	-0.011	0.0101	0.2759	27027	0.967927	29	0.5313
rs113779084	7	11871787	A	0.3056	0.0135034	2.696e-08	0	0.8549	UTR5	THSD7A(NM_015204:c.-215T>C)	NA	NA	7	11871787	a	g	0.2979	-0.0065	0.0084	0.4385	33853	0.972991	34	0.6675	a	g	0.2958	-0.006	0.0095	0.5262	26870	0.964077	29	0.5666
rs7590368	2	10961474	T	0.7313	-0.0139301	2.722e-08	0	0.5617	intronic	PDIA6	NA	NA	2	10961474	t	c	0.7307	-0.0066	0.0087	0.4435	34829	0.990191	34	0.2056	t	c	0.7288	-0.01	0.0097	0.303	27681	0.99049	29	0.2373
rs1967109	4	28720915	A	0.1538	-0.0168581	4.404e-08	12.4	0.2056	intergenic	LOC101929199(dist=1437068),MIR4275(dist=100289)	NA	NA	4	28720915	a	g	0.1481	0.0083	0.0109	0.4447	35198	0.988531	34	0.7406	a	g	0.1454	0.0082	0.0123	0.5074	27818	0.98867	29	0.8558
rs7286601	22	51121416	T	0.5445	-0.0135403	1.989e-09	0	0.6916	intronic	SHANK3	NA	NA	22	51121416	t	g	0.526	-0.0057	0.0077	0.4567	33715	0.98692	34	0.06587	t	g	0.5254	-0.0039	0.0087	0.6501	26663	0.989173	29	0.0611
rs56158183	2	60632924	A	0.0717	0.024525	1.421e-08	0	0.6528	intergenic	MIR4432HG(dist=14414),BCL11A(dist=45378)	NA	NA	2	60632924	a	g	0.0793	0.0108	0.0146	0.4596	34053	0.948203	34	0.5228	a	g	0.0793	0.0076	0.0164	0.6423	26934	0.946673	29	0.4426
rs4378243	1	98395881	T	0.8271	0.0179302	1.041e-09	0	0.4807	intergenic	DPYD(dist=9266),MIR137HG(dist=57675)	NA	NA	1	98395881	t	g	0.8386	0.0076	0.0104	0.4659	35242	0.993563	34	0.6933	t	g	0.84	0.0103	0.0117	0.3808	27848	0.99424	29	0.6604
rs79925071	11	121998253	T	0.5597	0.0126919	1.518e-08	9.9	0.2568	ncRNA_intronic	MIR100HG	rs10892807	1	11	121998254	t	c	0.5749	0.0055	0.0078	0.4767	34862	0.970566	34	0.8212	t	c	0.577	0.006	0.0088	0.4908	27549	0.970437	29	0.6456
rs12142680	1	73615892	A	0.0869	0.0262713	8.967e-10	0	0.8573	intergenic	NEGR1(dist=867615),LINC01360(dist=155961)	NA	NA	1	73615892	a	g	0.0859	0.0101	0.0147	0.4937	32000	0.881254	34	0.9993	a	g	0.0852	0.0059	0.0166	0.7203	25398	0.8812	29	0.9988
rs7772172	6	16662928	A	0.4014	0.013005	9.832e-09	21	0.0752	intronic	ATXN1	NA	NA	6	16662928	a	g	0.3961	-0.0051	0.0079	0.5137	34684	0.99694	34	0.258	a	g	0.3965	-0.0049	0.0089	0.58	27321	0.99593	29	0.524
rs12653396	5	87847273	A	0.5615	-0.0129453	7.65e-09	0	0.9496	ncRNA_intronic	LINC00461	NA	NA	5	87847273	a	t	0.5352	-0.0049	0.0077	0.5228	34328	0.988983	34	0.6008	a	t	0.5338	-0.0055	0.0087	0.5239	27149	0.989063	29	0.4994
rs11687170	2	237058144	T	0.828	0.0210838	1.394e-09	0.2	0.471	intergenic	AGAP1(dist=19350),GBX2(dist=14085)	rs73131625	0.938	2	237059794	t	c	0.832	-0.0065	0.0103	0.5272	34330	0.998046	34	0.6435	t	c	0.8335	-0.0223	0.0116	0.05435	27567	0.99923	29	0.9777
rs1378214	15	47579004	T	0.3723	-0.0154548	1.846e-11	0	0.8083	intronic	SEMA6D	NA	NA	15	47579004	t	c	0.3761	-0.0046	0.0079	0.5566	34870	1.01278	34	0.1535	t	c	0.3783	-0.0018	0.0089	0.8426	27634	1.01153	29	0.3447
rs320700	7	137049477	A	0.645	0.0136707	3.905e-09	0	0.7387	intergenic	PTN(dist=20931),DGKI(dist=24908)	NA	NA	7	137049477	a	g	0.6341	-0.0046	0.0079	0.5629	35198	0.999509	34	0.2451	a	g	0.6355	-0.0097	0.0089	0.2747	27826	0.997843	29	0.2499
rs7241530	18	75907992	T	0.3591	-0.0130102	2.281e-08	8.4	0.2896	intergenic	LINC01029(dist=202309),SALL3(dist=832283)	NA	NA	18	75907992	t	c	0.3372	-0.0046	0.0083	0.5817	33468	0.968934	34	0.333	t	c	0.3342	-0.0011	0.0094	0.9086	26405	0.96698	29	0.222
rs6065080	20	59832791	T	0.3599	-0.0132079	1.155e-08	1.6	0.4401	intronic	CDH4	NA	NA	20	59832791	t	c	0.3608	-0.0043	0.0081	0.5962	34199	0.978057	34	0.9024	t	c	0.361	-0.0053	0.0091	0.5612	27165	0.97499	29	0.8358
rs113474297	5	60554934	T	0.1264	-0.0208682	8.338e-10	11.3	0.2303	intergenic	CTC-436P18.1(dist=27027),ZSWIM6(dist=73166)	NA	NA	5	60554934	t	c	0.1391	-0.0053	0.0112	0.6346	34525	0.96456	34	0.4984	t	c	0.136	0.0012	0.0127	0.9247	27312	0.956573	29	0.5138
rs2406253	7	100077273	A	0.807	0.0155738	4.639e-08	9.1	0.2756	upstream	TSC22D4	NA	NA	7	100077273	a	g	0.8026	0.0046	0.0096	0.6362	34953	0.986686	34	0.4414	a	g	0.8029	0.0038	0.0108	0.7254	27683	0.987213	29	0.4883
rs7633857	3	160844942	C	0.5184	-0.014273	4.737e-08	25.1	0.04012	intergenic	B3GALNT1(dist=21782),NMD3(dist=94157)	NA	NA	3	160844942	c	g	0.5142	0.0036	0.0077	0.6384	34267	0.981314	34	0.2858	c	g	0.5129	0.0019	0.0087	0.8294	27040	0.973673	29	0.2658
rs9755467	3	127143885	T	0.1565	0.0190077	5.11e-10	0	0.925	intergenic	LOC101927123(dist=34372),LINC01471(dist=72559)	NA	NA	3	127143885	t	c	0.1646	0.0048	0.0104	0.6447	34855	0.983194	34	0.7044	t	c	0.1647	0.0119	0.0117	0.3082	27578	0.979797	29	0.7853
rs12754946	1	77989923	T	0.5731	0.0127578	1.483e-08	13.7	0.1839	intronic	AK5	NA	NA	1	77989923	t	c	0.6044	0.0036	0.008	0.6523	32585	0.950783	34	0.3555	t	c	0.6069	-0.0002	0.009	0.9863	26032	0.952967	29	0.4628
rs1606974	2	51873599	A	0.1224	0.0216282	1.821e-10	18.5	0.1059	intergenic	NRXN1(dist=613925),MIR4431(dist=1056061)	NA	NA	2	51873599	a	g	0.1237	0.0052	0.0116	0.6581	34974	0.991051	34	0.7832	a	g	0.1209	0.0009	0.0132	0.9448	27644	0.98935	29	0.6466
rs78365243	1	211737950	T	0.9485	0.0291644	2.218e-08	16.2	0.1548	intergenic	RD3(dist=71691),SLC30A1(dist=10431)	NA	NA	1	211737950	t	c	0.9551	0.0085	0.0197	0.665	34296	0.890969	34	0.8021	t	c	0.9546	0.0002	0.022	0.9912	27197	0.88874	29	0.7059
rs7605827	2	15598740	A	0.2893	0.0158438	4.855e-08	4.4	0.3802	intronic	NBAS	NA	NA	2	15598740	a	t	0.2748	0.0036	0.0088	0.6845	31482	0.971374	34	0.1181	a	t	0.2738	0.0025	0.01	0.8033	24529	0.973663	29	0.09949
rs4675248	2	202880230	A	0.4013	-0.0124075	4.391e-08	0.2	0.471	intergenic	CDK15(dist=119957),FZD7(dist=19080)	NA	NA	2	202880230	a	g	0.3918	0.0031	0.008	0.7028	33094	0.965169	34	0.02601	a	g	0.3904	0.0061	0.009	0.4945	26576	0.96998	29	0.08315
rs7429990	3	47901803	A	0.2693	-0.0146932	8.435e-09	0	0.7643	intronic	MAP4	NA	NA	3	47901803	a	c	0.2734	-0.0032	0.0086	0.7094	34843	0.985846	34	0.9675	a	c	0.2732	-0.0096	0.0097	0.3235	27578	0.98869	29	0.9863
rs660001	5	113866598	A	0.2106	-0.0175161	1.341e-10	10.4	0.2453	ncRNA_intronic	LOC101927078	NA	NA	5	113866598	a	g	0.2136	-0.0035	0.0093	0.7106	35169	0.995671	34	0.916	a	g	0.2136	-0.0074	0.0105	0.4769	27798	1.00247	29	0.8282
rs11976020	7	72247800	A	0.228	-0.0145283	4.434e-08	0	0.7834	intronic	TYW1B	rs4717678	0.96	7	72214844	t	c	0.7647	-0.0033	0.0091	0.7168	34109	0.992169	34	0.8597	t	c	0.7644	-0.0054	0.0103	0.6032	26714	0.996363	29	0.8517
rs7945718	11	12748819	A	0.615	0.0138932	1.263e-09	0	0.6409	intronic	TEAD1	NA	NA	11	12748819	a	g	0.6081	-0.0028	0.0079	0.7211	34477	0.961077	34	0.1049	a	g	0.6087	-0.0044	0.0089	0.6239	27256	0.961297	29	0.07713
rs1596747	2	193802478	A	0.5077	0.0135293	1.14e-09	14.7	0.1634	intergenic	PCGEM1(dist=160853),LOC101927406(dist=1406515)	NA	NA	2	193802478	a	g	0.5163	-0.0023	0.0077	0.7608	34380	0.98548	34	0.7585	a	g	0.5173	0.0014	0.0087	0.8686	27193	0.984843	29	0.7449
rs12534506	7	92662327	A	0.4739	-0.0143132	3.173e-10	2.8	0.4146	intergenic	LOC101927497(dist=115826),SAMD9(dist=66499)	NA	NA	7	92662327	a	t	0.5038	-0.0024	0.0081	0.7699	26498	0.908583	34	0.7069	a	t	0.502	0.0031	0.0091	0.7366	21168	0.910223	29	0.6407
rs112634398	3	50075494	A	0.9491	0.0383807	2.744e-12	0	0.8943	intronic	RBM6	NA	NA	3	50075494	a	g	0.9491	-0.0054	0.019	0.7764	32977	0.842174	34	0.894	a	g	0.9494	-0.0066	0.0213	0.7558	26247	0.839847	29	0.7806
rs6493271	15	47613593	T	0.8276	0.0173001	4.212e-09	16	0.1426	intronic	SEMA6D	NA	NA	15	47613593	t	c	0.8272	-0.0027	0.0102	0.7905	35051	0.982631	34	0.7677	t	c	0.8266	-0.0078	0.0115	0.4973	27741	0.98026	29	0.6902
rs10773002	12	123746961	A	0.2534	0.0219746	7.742e-18	0	0.7972	intronic	CDK2AP1	NA	NA	12	123746961	a	t	0.2628	0.0022	0.0088	0.8052	34918	1.00801	34	0.9755	a	t	0.2647	0.0058	0.0098	0.5539	27583	1.00681	29	0.9464
rs62379838	5	120102028	T	0.6923	0.0132236	4.063e-08	0	0.762	intergenic	PRR16(dist=79003),LOC102467226(dist=556217)	NA	NA	5	120102028	t	c	0.7038	0.002	0.0084	0.8157	34920	1.01081	34	0.06626	t	c	0.7037	0.0014	0.0095	0.8845	27583	1.01483	29	0.04564
rs1925576	10	68689083	A	0.5369	-0.012474	2.229e-08	0	0.7424	ncRNA_intronic	LOC101928961	NA	NA	10	68689083	a	g	0.5512	-0.0018	0.0078	0.8159	34767	0.967591	34	0.3333	a	g	0.5522	-0.0064	0.0088	0.467	27581	0.968587	29	0.2019
rs12462428	19	16694610	T	0.8068	0.0155448	3.31e-08	0	0.6017	intronic	MED26	NA	NA	19	16694610	t	c	0.8125	0.0022	0.01	0.8221	34258	0.984157	34	0.9115	t	c	0.8148	-0.0003	0.0113	0.9759	26892	0.981173	29	0.8736
rs10930008	2	161854736	A	0.7343	-0.0138256	4.135e-08	12.3	0.2082	intergenic	RBMS1(dist=504418),TANK(dist=138730)	NA	NA	2	161854736	a	g	0.7592	-0.002	0.0091	0.823	34340	0.97512	34	0.9713	a	g	0.7597	0.0023	0.0102	0.8184	27110	0.976023	29	0.9586
rs61160187	5	60111579	A	0.6071	-0.0173447	2.709e-14	16	0.1451	intronic	ELOVL7	NA	NA	5	60111579	a	g	0.6032	-0.0017	0.0079	0.8282	33827	0.9646	34	0.6656	a	g	0.6022	-0.0005	0.0089	0.9509	26833	0.95774	29	0.7498
rs11756123	6	152218079	A	0.3479	-0.0152387	6.432e-11	14.6	0.1654	intronic	ESR1	NA	NA	6	152218079	a	t	0.3357	-0.0017	0.0082	0.8401	34088	0.985834	34	0.7732	a	t	0.3325	-0.0001	0.0092	0.9887	27318	0.985793	29	0.6588
rs56081191	6	98557732	A	0.0727	0.0275451	3.672e-09	0	0.9996	intergenic	MIR2113(dist=85237),POU3F2(dist=724848)	NA	NA	6	98557732	a	g	0.1045	-0.0025	0.0139	0.8568	30578	0.832754	34	0.866	a	g	0.1042	-0.0104	0.0155	0.5022	24380	0.829813	29	0.8866
rs11643654	16	51183728	A	0.597	0.0129012	1.997e-08	8.7	0.2912	intronic	SALL1	NA	NA	16	51183728	a	c	0.5817	-0.0012	0.0084	0.8897	25550	0.8984	34	0.4034	a	c	0.5797	-0.0019	0.0093	0.8419	21398	0.903773	29	0.2746
rs9914544	17	18787828	A	0.6192	-0.0126517	4.663e-08	1	0.4546	intronic	PRPSAP2	NA	NA	17	18787828	a	c	0.6107	0.0011	0.0079	0.8913	34953	0.9843	34	0.5181	a	c	0.608	0.0035	0.0089	0.6974	27619	0.98103	29	0.4692
rs10772644	12	13417617	C	0.8835	0.0195486	1.649e-08	0	0.4873	intergenic	EMP1(dist=47909),LINC01559(dist=105988)	NA	NA	12	13417617	c	g	0.8937	0.0016	0.0126	0.8968	35033	0.978571	34	0.3783	c	g	0.8938	-0.0027	0.0142	0.8463	27680	0.977703	29	0.395
rs113011189	3	49250007	T	0.0855	-0.0246942	2.909e-08	0	0.7864	intronic	CCDC36	NA	NA	3	49250007	t	c	0.0924	0.0016	0.0142	0.9086	31643	0.859434	34	0.4482	t	c	0.0912	0.0075	0.016	0.6384	25269	0.857817	29	0.2637
rs12143094	1	72105376	C	0.0621	0.0289232	2.729e-09	0	0.8848	intronic	NEGR1	NA	NA	1	72105376	c	g	0.0664	-0.0019	0.0171	0.9106	31508	0.812053	33	0.2529	c	g	0.0661	0.0151	0.0192	0.4333	25039	0.807528	28	0.2021
rs10223052	5	60800336	A	0.3599	0.0161235	3.559e-12	3.8	0.3919	intronic	ZSWIM6	NA	NA	5	60800336	a	g	0.3575	-0.0008	0.0081	0.9197	33872	0.97182	34	0.453	a	g	0.3602	-0.0046	0.009	0.6089	26962	0.971927	29	0.4975
rs648163	1	199315998	T	0.2594	0.0143849	1.384e-08	0	0.5602	intergenic	LINC01221(dist=270134),NR5A2(dist=680732)	NA	NA	1	199315998	t	c	0.2819	0.0008	0.0085	0.9209	35102	0.99202	34	0.744	t	c	0.2813	0.0082	0.0096	0.3916	27738	0.995163	29	0.7631
rs2179152	6	26325888	T	0.3722	-0.013233	9.301e-09	9.5	0.2656	intergenic	HIST1H4H(dist=40161),BTN3A2(dist=39499)	NA	NA	6	26325888	t	c	0.3629	-0.0008	0.008	0.9211	35141	0.991131	34	0.6397	t	c	0.362	-0.0069	0.0089	0.4411	27799	0.989413	29	0.6989
rs12956009	18	44768024	T	0.5663	-0.0132155	3.75e-09	0	0.6217	intronic	SKOR2	NA	NA	18	44768024	t	c	0.5639	-0.0006	0.0077	0.9336	34858	0.994597	34	0.6207	t	c	0.5633	0.0031	0.0087	0.7208	27551	0.99129	29	0.4697
rs9556958	13	99100046	T	0.5275	-0.0151373	1.208e-11	1.8	0.4365	intronic	FARP1	NA	NA	13	99100046	t	c	0.5148	-0.0005	0.0077	0.9436	34096	0.991051	34	0.2689	t	c	0.5127	-0.0017	0.0087	0.8465	27184	0.991503	29	0.2543
rs12145291	1	74161795	T	0.9409	-0.0286019	2.209e-08	15.9	0.1876	intergenic	LINC01360(dist=357235),LRRIQ3(dist=329907)	NA	NA	1	74161795	t	c	0.9404	-0.001	0.0179	0.9557	32279	0.842346	34	0.4317	t	c	0.9411	-0.0008	0.0202	0.9702	25606	0.84312	29	0.3316
rs4076457	15	78007213	T	0.2538	0.0148086	8.849e-09	0	0.8362	intronic	LINGO1	NA	NA	15	78007213	t	c	0.2533	-0.0005	0.0089	0.9572	33726	0.974371	34	0.5552	t	c	0.2533	0.0005	0.01	0.9582	26823	0.968817	29	0.5869
rs6715849	2	100306378	A	0.438	-0.01515	1.648e-11	0	0.995	intronic	AFF3	NA	NA	2	100306378	a	g	0.4446	0.0003	0.0077	0.9663	34549	0.987766	34	0.5702	a	g	0.442	0.0071	0.0087	0.414	27558	0.989503	29	0.5879
rs1008078	1	91189731	T	0.4029	-0.017238	3.1e-14	20.7	0.07925	intergenic	BARHL2(dist=6937),ZNF644(dist=191126)	NA	NA	1	91189731	t	c	0.3989	0.0001	0.0079	0.9878	33441	0.988051	34	0.7796	t	c	0.4005	-0.0037	0.0089	0.6769	26548	0.989213	29	0.6887
rs17425572	9	88006338	A	0.4601	0.0135174	1.382e-09	13.7	0.1827	intergenic	NTRK2(dist=364353),AGTPBP1(dist=155116)	NA	NA	9	88006338	a	g	0.4565	0	0.0077	0.9969	34679	0.989417	34	0.3538	a	g	0.4552	0.0072	0.0087	0.4053	27425	0.984257	29	0.5126
